# Supplementary material for: Parallel evolution of alternate morphotypes of Chryseobacterium gleum during experimental evolution with Caenorhabditis elegans
Source: FEMS Microbiol Ecol. 2024 Mar 28;100(5):fiae039. doi: 10.1093/femsec/fiae039 (PMC11004935; doi:10.1093/femsec/fiae039)
Supplement: fiae039_Supplemental_Files [file fiae039_supplemental_files.zip]

Archive with 5 entries (5 files):
- FEMS_Suppdata TableLegendRevised.docx
- Supp data SI_Vega_FEMS23_Revised.docx
- supp data TableS1_InVitroBetaRegressions.xlsx
- supp data Table_S2_Predicted_SNPs.xlsx
- supp data Table_S3_Diameter_Regression.xlsx
