# Supplementary material for: Parallel evolution of alternate morphotypes of Chryseobacterium gleum during experimental evolution with Caenorhabditis elegans
Source: FEMS Microbiol Ecol. 2024 Mar 28;100(5):fiae039. doi: 10.1093/femsec/fiae039 (PMC11004935; doi:10.1093/femsec/fiae039)
Supplement: fiae039_Supplemental_Files [file fiae039_supplemental_files.zip › supp data TableS1_InVitroBetaRegressions.xlsx]

## Sheet: TableSX_InVitroBetaRegressions
Full model (fAlt ~ [pasage alt morph] + [alt morph community] +[original morph community])
component	term	estimate	std.error	statistic	p.value
mean	(Intercept)	0.672382	0.0922394	7.28953	3.11043e-13
mean	passage_10	0.381331	0.0873727	4.36442	1.27463e-05
mean	comm_a_A2	0.129222	0.0864281	1.49514	0.134878
mean	comm_o_A1	0.254859	0.16964	1.50235	0.133006
mean	comm_o_A2	-0.178926	0.160074	-1.11778	0.263663
mean	comm_o_WT	-0.991332	0.218685	-4.53316	5.8109e-06
mean	comm_o_F1	0.482775	0.172453	2.79945	0.00511898
precision	(phi)	4.16481	0.526069	7.91686	2.43591e-15
Strain ID model (fAlt ~ [alt morph strain] + [ori morph strain])
component	term	estimate	std.error	statistic	p.value
mean	(Intercept)	0.865517	0.0833663	10.3821	2.99e-25
mean	A2a6	-0.507533	0.134909	-3.76203	0.000168537
mean	A2a10	0.883748	0.147915	5.9747	2.31e-09
mean	F2a6	-0.424906	0.134932	-3.14902	0.00163816
mean	WT	-1.22228	0.219461	-5.56945	2.56e-08
mean	A1o6	0.355379	0.229224	1.55036	0.121055
mean	A1o10	0.00325531	0.222024	0.0146619	0.988302
mean	A2o6	-0.147102	0.219725	-0.669485	0.503186
mean	A2o10	-0.449498	0.198264	-2.26717	0.02338
mean	F1o6	1.13469	0.250617	4.52758	5.97e-06
mean	F1o10	-0.315555	0.217769	-1.44903	0.147328
mean	F2o6	0.890531	0.243561	3.6563	0.000255882
precision	(phi)	5.67381	0.737607	7.69218	1.45e-14
Strain interaction model (fAlt ~ [alt morph strain] * [ori morph strain])
component	term	estimate	std.error	statistic	p.value
mean	(Intercept)	1.02057	0.0464568	21.9682	5.80864e-107
mean	A2a6	-0.545183	0.0734298	-7.42456	1.13159e-13
mean	A2a10	0.813599	0.0871443	9.33622	9.98303e-21
mean	F2a6	-0.543545	0.0720592	-7.54303	4.59158e-14
mean	WT	-1.4573	0.116192	-12.5422	4.38467e-36
mean	A1o6	0.0960175	0.116976	0.82083	0.411743
mean	A1o10	0.108688	0.132656	0.819321	0.412603
mean	A2o6	-0.266448	0.106983	-2.49056	0.0127541
mean	A2o10	-0.278149	0.114379	-2.43181	0.0150235
mean	F1o6	1.11839	0.157208	7.11407	1.1267e-12
mean	F1o10	-0.330303	0.111404	-2.96492	0.00302765
mean	F2o6	1.19929	0.159337	7.52675	5.20176e-14
mean	strain1A2a6:strain2WT	-0.00105902	0.187891	-0.00563636	0.995503
mean	strain1A2a10:strain2WT	1.05507	0.205087	5.14449	2.68254e-07
mean	strain1F2a6:strain2WT	-1.03363	0.22267	-4.64199	3.45074e-06
mean	strain1A2a6:strain2A1o6	1.21564	0.213912	5.6829	1.32431e-08
mean	strain1A2a10:strain2A1o6	-2.1899	0.186173	-11.7627	6.07402e-32
mean	strain1F2a6:strain2A1o6	0.560476	0.191656	2.92438	0.00345147
mean	strain1A2a6:strain2A1o10	-0.133307	0.191522	-0.696038	0.486405
mean	strain1A2a10:strain2A1o10	1.42419	0.318295	4.47442	7.66187e-06
mean	strain1F2a6:strain2A1o10	-0.23199	0.190102	-1.22035	0.222334
mean	strain1A2a6:strain2A2o6	-0.34009	0.17262	-1.97017	0.0488188
mean	strain1A2a10:strain2A2o6	-0.618877	0.187944	-3.29288	0.000991674
mean	strain1F2a6:strain2A2o6	1.33037	0.198433	6.70437	2.02272e-11
mean	strain1A2a6:strain2A2o10	-0.692568	0.17968	-3.85445	0.000115989
mean	strain1A2a10:strain2A2o10	0.764872	0.24327	3.14413	0.00166584
mean	strain1F2a6:strain2A2o10	1.27732	0.200182	6.38081	1.76151e-10
mean	strain1A2a6:strain2F1o6	1.3539	0.298497	4.53571	5.74104e-06
mean	strain1A2a10:strain2F1o6	-2.1048	0.220106	-9.56266	1.14765e-21
mean	strain1F2a6:strain2F1o6	-0.227508	0.223881	-1.0162	0.309534
mean	strain1A2a6:strain2F1o10	-0.353188	0.175684	-2.01036	0.0443934
mean	strain1A2a10:strain2F1o10	0.641274	0.232395	2.75941	0.00579057
mean	strain1F2a6:strain2F1o10	0.21124	0.175931	1.20069	0.22987
mean	strain1A2a6:strain2F2o6	-0.315222	0.225796	-1.39605	0.1627
mean	strain1A2a10:strain2F2o6	0.000156402	0.308138	0.000507572	0.999595
mean	strain1F2a6:strain2F2o6	-0.585362	0.218933	-2.67371	0.00750182
precision	(phi)	33.5027	4.50546	7.43602	1.03762e-13
