# Supplementary material for: Parallel evolution of alternate morphotypes of Chryseobacterium gleum during experimental evolution with Caenorhabditis elegans
Source: FEMS Microbiol Ecol. 2024 Mar 28;100(5):fiae039. doi: 10.1093/femsec/fiae039 (PMC11004935; doi:10.1093/femsec/fiae039)
Supplement: fiae039_Supplemental_Files [file fiae039_supplemental_files.zip › supp data Table_S2_Predicted_SNPs.xlsx]

## Sheet: 20231019_SNPS
SNP pattern	sequence_1_Contig	sequence_1_PosInContg	sequence_1_GenWidePos1	sequence_2_Contig	sequence_2_PosInContg	sequence_2_GenWidePos2	sequence_3_Contig	sequence_3_PosInContg	sequence_3_GenWidePos3	sequence_4_Contig	sequence_4_PosInContg	sequence_4_GenWidePos4	sequence_5_Contig	sequence_5_PosInContg	sequence_5_GenWidePos5	sequence_6_Contig	sequence_6_PosInContg	sequence_6_GenWidePos6	sequence_7_Contig	sequence_7_PosInContg	sequence_7_GenWidePos7	sequence_8_Contig	sequence_8_PosInContg	sequence_8_GenWidePos8	sequence_9_Contig	sequence_9_PosInContg	sequence_9_GenWidePos9	sequence_10_Contig	sequence_10_PosInContg	sequence_10_GenWidePos10	sequence_11_Contig	sequence_11_PosInContg	sequence_11_GenWidePos11
g--g-t-----	Ancestor_S75_33	1	5050942	null	0	0	null	0	0	A2o6_S77_26	3642	5042631	null	0	0	A2a10_S80_32	867	5048939	null	0	0	null	0	0	null	0	0	null	0	0	null	0	0
a--a-g-----	Ancestor_S75_33	3	5050944	null	0	0	null	0	0	A2o6_S77_26	3640	5042629	null	0	0	A2a10_S80_32	869	5048941	null	0	0	null	0	0	null	0	0	null	0	0	null	0	0
a--a-t-----	Ancestor_S75_33	4	5050945	null	0	0	null	0	0	A2o6_S77_26	3639	5042628	null	0	0	A2a10_S80_32	870	5048942	null	0	0	null	0	0	null	0	0	null	0	0	null	0	0
---t-g-----	Ancestor_S75_33	5	5050946	null	0	0	null	0	0	A2o6_S77_26	3638	5042627	null	0	0	A2a10_S80_32	871	5048943	null	0	0	null	0	0	null	0	0	null	0	0	null	0	0
---g-t-----	null	0	0	null	0	0	null	0	0	A2o6_S77_26	3634	5042623	null	0	0	A2a10_S80_32	875	5048947	null	0	0	null	0	0	null	0	0	null	0	0	null	0	0
---c-t-----	null	0	0	null	0	0	null	0	0	A2o6_S77_26	3633	5042622	null	0	0	A2a10_S80_32	876	5048948	null	0	0	null	0	0	null	0	0	null	0	0	null	0	0
---t-a-----	null	0	0	null	0	0	null	0	0	A2o6_S77_26	3632	5042621	null	0	0	A2a10_S80_32	877	5048949	null	0	0	null	0	0	null	0	0	null	0	0	null	0	0
---g-t-----	null	0	0	null	0	0	null	0	0	A2o6_S77_26	3629	5042618	null	0	0	A2a10_S80_32	880	5048952	null	0	0	null	0	0	null	0	0	null	0	0	null	0	0
---a-g-----	null	0	0	null	0	0	null	0	0	A2o6_S77_26	3628	5042617	null	0	0	A2a10_S80_32	881	5048953	null	0	0	null	0	0	null	0	0	null	0	0	null	0	0
--t------cc	null	0	0	null	0	0	A2o10_S79_31	2200	5047531	null	0	0	null	0	0	null	0	0	null	0	0	null	0	0	null	0	0	F2o6_S82_27	11029	5039546	F2o10_S84_29	9	5040607
--a------gg	null	0	0	null	0	0	A2o10_S79_31	2203	5047534	null	0	0	null	0	0	null	0	0	null	0	0	null	0	0	null	0	0	F2o6_S82_27	11026	5039543	F2o10_S84_29	12	5040610
--a------cc	null	0	0	null	0	0	A2o10_S79_31	2204	5047535	null	0	0	null	0	0	null	0	0	null	0	0	null	0	0	null	0	0	F2o6_S82_27	11025	5039542	F2o10_S84_29	13	5040611
--a------tt	null	0	0	null	0	0	A2o10_S79_31	2206	5047537	null	0	0	null	0	0	null	0	0	null	0	0	null	0	0	null	0	0	F2o6_S82_27	11023	5039540	F2o10_S84_29	15	5040613
--c------tt	null	0	0	null	0	0	A2o10_S79_31	2209	5047540	null	0	0	null	0	0	null	0	0	null	0	0	null	0	0	null	0	0	F2o6_S82_27	11020	5039537	F2o10_S84_29	18	5040616
--t------aa	null	0	0	null	0	0	A2o10_S79_31	2210	5047541	null	0	0	null	0	0	null	0	0	null	0	0	null	0	0	null	0	0	F2o6_S82_27	11019	5039536	F2o10_S84_29	19	5040617
--c------tt	null	0	0	null	0	0	A2o10_S79_31	2212	5047543	null	0	0	null	0	0	null	0	0	null	0	0	null	0	0	null	0	0	F2o6_S82_27	11017	5039534	F2o10_S84_29	21	5040619
--t------cc	null	0	0	null	0	0	A2o10_S79_31	2219	5047550	null	0	0	null	0	0	null	0	0	null	0	0	null	0	0	null	0	0	F2o6_S82_27	11010	5039527	F2o10_S84_29	28	5040626
--g------cc	null	0	0	null	0	0	A2o10_S79_31	2221	5047552	null	0	0	null	0	0	null	0	0	null	0	0	null	0	0	null	0	0	F2o6_S82_27	11008	5039525	F2o10_S84_29	30	5040628
--t------cc	null	0	0	null	0	0	A2o10_S79_31	2224	5047555	null	0	0	null	0	0	null	0	0	null	0	0	null	0	0	null	0	0	F2o6_S82_27	11005	5039522	F2o10_S84_29	33	5040631
--t------aa	null	0	0	null	0	0	A2o10_S79_31	2233	5047564	null	0	0	null	0	0	null	0	0	null	0	0	null	0	0	null	0	0	F2o6_S82_27	10996	5039513	F2o10_S84_29	42	5040640
--c------gg	null	0	0	null	0	0	A2o10_S79_31	2236	5047567	null	0	0	null	0	0	null	0	0	null	0	0	null	0	0	null	0	0	F2o6_S82_27	10993	5039510	F2o10_S84_29	45	5040643
--t------gg	null	0	0	null	0	0	A2o10_S79_31	2237	5047568	null	0	0	null	0	0	null	0	0	null	0	0	null	0	0	null	0	0	F2o6_S82_27	10992	5039509	F2o10_S84_29	46	5040644
--a------tt	null	0	0	null	0	0	A2o10_S79_31	2239	5047570	null	0	0	null	0	0	null	0	0	null	0	0	null	0	0	null	0	0	F2o6_S82_27	10990	5039507	F2o10_S84_29	48	5040646
--t------aa	null	0	0	null	0	0	A2o10_S79_31	2242	5047573	null	0	0	null	0	0	null	0	0	null	0	0	null	0	0	null	0	0	F2o6_S82_27	10987	5039504	F2o10_S84_29	51	5040649
--a------cc	null	0	0	null	0	0	A2o10_S79_31	2244	5047575	null	0	0	null	0	0	null	0	0	null	0	0	null	0	0	null	0	0	F2o6_S82_27	10985	5039502	F2o10_S84_29	53	5040651
--a------tt	null	0	0	null	0	0	A2o10_S79_31	2245	5047576	null	0	0	null	0	0	null	0	0	null	0	0	null	0	0	null	0	0	F2o6_S82_27	10984	5039501	F2o10_S84_29	54	5040652
--g------tt	null	0	0	null	0	0	A2o10_S79_31	2247	5047578	null	0	0	null	0	0	null	0	0	null	0	0	null	0	0	null	0	0	F2o6_S82_27	10982	5039499	F2o10_S84_29	56	5040654
--a------gg	null	0	0	null	0	0	A2o10_S79_31	2251	5047582	null	0	0	null	0	0	null	0	0	null	0	0	null	0	0	null	0	0	F2o6_S82_27	10978	5039495	F2o10_S84_29	60	5040658
--g------cc	null	0	0	null	0	0	A2o10_S79_31	2252	5047583	null	0	0	null	0	0	null	0	0	null	0	0	null	0	0	null	0	0	F2o6_S82_27	10977	5039494	F2o10_S84_29	61	5040659
--t------aa	null	0	0	null	0	0	A2o10_S79_31	2253	5047584	null	0	0	null	0	0	null	0	0	null	0	0	null	0	0	null	0	0	F2o6_S82_27	10976	5039493	F2o10_S84_29	62	5040660
--a------cc	null	0	0	null	0	0	A2o10_S79_31	2254	5047585	null	0	0	null	0	0	null	0	0	null	0	0	null	0	0	null	0	0	F2o6_S82_27	10975	5039492	F2o10_S84_29	63	5040661
--a------gg	null	0	0	null	0	0	A2o10_S79_31	2258	5047589	null	0	0	null	0	0	null	0	0	null	0	0	null	0	0	null	0	0	F2o6_S82_27	10971	5039488	F2o10_S84_29	67	5040665
--c------aa	null	0	0	null	0	0	A2o10_S79_31	2259	5047590	null	0	0	null	0	0	null	0	0	null	0	0	null	0	0	null	0	0	F2o6_S82_27	10970	5039487	F2o10_S84_29	68	5040666
--t------cc	null	0	0	null	0	0	A2o10_S79_31	2262	5047593	null	0	0	null	0	0	null	0	0	null	0	0	null	0	0	null	0	0	F2o6_S82_27	10967	5039484	F2o10_S84_29	71	5040669
--a------tt	null	0	0	null	0	0	A2o10_S79_31	2264	5047595	null	0	0	null	0	0	null	0	0	null	0	0	null	0	0	null	0	0	F2o6_S82_27	10965	5039482	F2o10_S84_29	73	5040671
--c------tt	null	0	0	null	0	0	A2o10_S79_31	2265	5047596	null	0	0	null	0	0	null	0	0	null	0	0	null	0	0	null	0	0	F2o6_S82_27	10964	5039481	F2o10_S84_29	74	5040672
--a------gg	null	0	0	null	0	0	A2o10_S79_31	2267	5047598	null	0	0	null	0	0	null	0	0	null	0	0	null	0	0	null	0	0	F2o6_S82_27	10962	5039479	F2o10_S84_29	76	5040674
--c------gg	null	0	0	null	0	0	A2o10_S79_31	2268	5047599	null	0	0	null	0	0	null	0	0	null	0	0	null	0	0	null	0	0	F2o6_S82_27	10961	5039478	F2o10_S84_29	77	5040675
--a------gg	null	0	0	null	0	0	A2o10_S79_31	2269	5047600	null	0	0	null	0	0	null	0	0	null	0	0	null	0	0	null	0	0	F2o6_S82_27	10960	5039477	F2o10_S84_29	78	5040676
--a------gg	null	0	0	null	0	0	A2o10_S79_31	2272	5047603	null	0	0	null	0	0	null	0	0	null	0	0	null	0	0	null	0	0	F2o6_S82_27	10957	5039474	F2o10_S84_29	81	5040679
--t------gg	null	0	0	null	0	0	A2o10_S79_31	2273	5047604	null	0	0	null	0	0	null	0	0	null	0	0	null	0	0	null	0	0	F2o6_S82_27	10956	5039473	F2o10_S84_29	82	5040680
--c------tt	null	0	0	null	0	0	A2o10_S79_31	2274	5047605	null	0	0	null	0	0	null	0	0	null	0	0	null	0	0	null	0	0	F2o6_S82_27	10955	5039472	F2o10_S84_29	83	5040681
--c------aa	null	0	0	null	0	0	A2o10_S79_31	2278	5047609	null	0	0	null	0	0	null	0	0	null	0	0	null	0	0	null	0	0	F2o6_S82_27	10951	5039468	F2o10_S84_29	87	5040685
--c------aa	null	0	0	null	0	0	A2o10_S79_31	2291	5047622	null	0	0	null	0	0	null	0	0	null	0	0	null	0	0	null	0	0	F2o6_S82_27	10938	5039455	F2o10_S84_29	100	5040698
--g------aa	null	0	0	null	0	0	A2o10_S79_31	2293	5047624	null	0	0	null	0	0	null	0	0	null	0	0	null	0	0	null	0	0	F2o6_S82_27	10936	5039453	F2o10_S84_29	102	5040700
--a------gg	null	0	0	null	0	0	A2o10_S79_31	2296	5047627	null	0	0	null	0	0	null	0	0	null	0	0	null	0	0	null	0	0	F2o6_S82_27	10933	5039450	F2o10_S84_29	105	5040703
--t------cc	null	0	0	null	0	0	A2o10_S79_31	2302	5047633	null	0	0	null	0	0	null	0	0	null	0	0	null	0	0	null	0	0	F2o6_S82_27	10927	5039444	F2o10_S84_29	111	5040709
--c------aa	null	0	0	null	0	0	A2o10_S79_31	2308	5047639	null	0	0	null	0	0	null	0	0	null	0	0	null	0	0	null	0	0	F2o6_S82_27	10921	5039438	F2o10_S84_29	117	5040715
--a------gg	null	0	0	null	0	0	A2o10_S79_31	2311	5047642	null	0	0	null	0	0	null	0	0	null	0	0	null	0	0	null	0	0	F2o6_S82_27	10918	5039435	F2o10_S84_29	120	5040718
--a------cc	null	0	0	null	0	0	A2o10_S79_31	2317	5047648	null	0	0	null	0	0	null	0	0	null	0	0	null	0	0	null	0	0	F2o6_S82_27	10912	5039429	F2o10_S84_29	126	5040724
--t------aa	null	0	0	null	0	0	A2o10_S79_31	2329	5047660	null	0	0	null	0	0	null	0	0	null	0	0	null	0	0	null	0	0	F2o6_S82_27	10900	5039417	F2o10_S84_29	138	5040736
--a------tt	null	0	0	null	0	0	A2o10_S79_31	2330	5047661	null	0	0	null	0	0	null	0	0	null	0	0	null	0	0	null	0	0	F2o6_S82_27	10899	5039416	F2o10_S84_29	139	5040737
--t------aa	null	0	0	null	0	0	A2o10_S79_31	2332	5047663	null	0	0	null	0	0	null	0	0	null	0	0	null	0	0	null	0	0	F2o6_S82_27	10897	5039414	F2o10_S84_29	141	5040739
--g------cc	null	0	0	null	0	0	A2o10_S79_31	2333	5047664	null	0	0	null	0	0	null	0	0	null	0	0	null	0	0	null	0	0	F2o6_S82_27	10896	5039413	F2o10_S84_29	142	5040740
--g------aa	null	0	0	null	0	0	A2o10_S79_31	2335	5047666	null	0	0	null	0	0	null	0	0	null	0	0	null	0	0	null	0	0	F2o6_S82_27	10894	5039411	F2o10_S84_29	144	5040742
--a------tt	null	0	0	null	0	0	A2o10_S79_31	2341	5047672	null	0	0	null	0	0	null	0	0	null	0	0	null	0	0	null	0	0	F2o6_S82_27	10888	5039405	F2o10_S84_29	150	5040748
--g------tt	null	0	0	null	0	0	A2o10_S79_31	2344	5047675	null	0	0	null	0	0	null	0	0	null	0	0	null	0	0	null	0	0	F2o6_S82_27	10885	5039402	F2o10_S84_29	153	5040751
--g------tt	null	0	0	null	0	0	A2o10_S79_31	2345	5047676	null	0	0	null	0	0	null	0	0	null	0	0	null	0	0	null	0	0	F2o6_S82_27	10884	5039401	F2o10_S84_29	154	5040752
--t------cc	null	0	0	null	0	0	A2o10_S79_31	2347	5047678	null	0	0	null	0	0	null	0	0	null	0	0	null	0	0	null	0	0	F2o6_S82_27	10882	5039399	F2o10_S84_29	156	5040754
--a------gg	null	0	0	null	0	0	A2o10_S79_31	2350	5047681	null	0	0	null	0	0	null	0	0	null	0	0	null	0	0	null	0	0	F2o6_S82_27	10879	5039396	F2o10_S84_29	159	5040757
--a------gg	null	0	0	null	0	0	A2o10_S79_31	2356	5047687	null	0	0	null	0	0	null	0	0	null	0	0	null	0	0	null	0	0	F2o6_S82_27	10873	5039390	F2o10_S84_29	165	5040763
--a------cc	null	0	0	null	0	0	A2o10_S79_31	2359	5047690	null	0	0	null	0	0	null	0	0	null	0	0	null	0	0	null	0	0	F2o6_S82_27	10870	5039387	F2o10_S84_29	168	5040766
--g------aa	null	0	0	null	0	0	A2o10_S79_31	2361	5047692	null	0	0	null	0	0	null	0	0	null	0	0	null	0	0	null	0	0	F2o6_S82_27	10868	5039385	F2o10_S84_29	170	5040768
--a------gg	null	0	0	null	0	0	A2o10_S79_31	2364	5047695	null	0	0	null	0	0	null	0	0	null	0	0	null	0	0	null	0	0	F2o6_S82_27	10865	5039382	F2o10_S84_29	173	5040771
--t------cc	null	0	0	null	0	0	A2o10_S79_31	2365	5047696	null	0	0	null	0	0	null	0	0	null	0	0	null	0	0	null	0	0	F2o6_S82_27	10864	5039381	F2o10_S84_29	174	5040772
--c------aa	null	0	0	null	0	0	A2o10_S79_31	2368	5047699	null	0	0	null	0	0	null	0	0	null	0	0	null	0	0	null	0	0	F2o6_S82_27	10861	5039378	F2o10_S84_29	177	5040775
--g------aa	null	0	0	null	0	0	A2o10_S79_31	2369	5047700	null	0	0	null	0	0	null	0	0	null	0	0	null	0	0	null	0	0	F2o6_S82_27	10860	5039377	F2o10_S84_29	178	5040776
--t------cc	null	0	0	null	0	0	A2o10_S79_31	2370	5047701	null	0	0	null	0	0	null	0	0	null	0	0	null	0	0	null	0	0	F2o6_S82_27	10859	5039376	F2o10_S84_29	179	5040777
--a------gg	null	0	0	null	0	0	A2o10_S79_31	2371	5047702	null	0	0	null	0	0	null	0	0	null	0	0	null	0	0	null	0	0	F2o6_S82_27	10858	5039375	F2o10_S84_29	180	5040778
--t------aa	null	0	0	null	0	0	A2o10_S79_31	2374	5047705	null	0	0	null	0	0	null	0	0	null	0	0	null	0	0	null	0	0	F2o6_S82_27	10855	5039372	F2o10_S84_29	183	5040781
--a------gg	null	0	0	null	0	0	A2o10_S79_31	2377	5047708	null	0	0	null	0	0	null	0	0	null	0	0	null	0	0	null	0	0	F2o6_S82_27	10852	5039369	F2o10_S84_29	186	5040784
--g------aa	null	0	0	null	0	0	A2o10_S79_31	2379	5047710	null	0	0	null	0	0	null	0	0	null	0	0	null	0	0	null	0	0	F2o6_S82_27	10850	5039367	F2o10_S84_29	188	5040786
--g------aa	null	0	0	null	0	0	A2o10_S79_31	2385	5047716	null	0	0	null	0	0	null	0	0	null	0	0	null	0	0	null	0	0	F2o6_S82_27	10844	5039361	F2o10_S84_29	194	5040792
--a------gg	null	0	0	null	0	0	A2o10_S79_31	2386	5047717	null	0	0	null	0	0	null	0	0	null	0	0	null	0	0	null	0	0	F2o6_S82_27	10843	5039360	F2o10_S84_29	195	5040793
--c------gg	null	0	0	null	0	0	A2o10_S79_31	2392	5047723	null	0	0	null	0	0	null	0	0	null	0	0	null	0	0	null	0	0	F2o6_S82_27	10837	5039354	F2o10_S84_29	201	5040799
--a------gg	null	0	0	null	0	0	A2o10_S79_31	2394	5047725	null	0	0	null	0	0	null	0	0	null	0	0	null	0	0	null	0	0	F2o6_S82_27	10835	5039352	F2o10_S84_29	203	5040801
--a------gg	null	0	0	null	0	0	A2o10_S79_31	2395	5047726	null	0	0	null	0	0	null	0	0	null	0	0	null	0	0	null	0	0	F2o6_S82_27	10834	5039351	F2o10_S84_29	204	5040802
--a------gg	null	0	0	null	0	0	A2o10_S79_31	2396	5047727	null	0	0	null	0	0	null	0	0	null	0	0	null	0	0	null	0	0	F2o6_S82_27	10833	5039350	F2o10_S84_29	205	5040803
--c------gg	null	0	0	null	0	0	A2o10_S79_31	2397	5047728	null	0	0	null	0	0	null	0	0	null	0	0	null	0	0	null	0	0	F2o6_S82_27	10832	5039349	F2o10_S84_29	206	5040804
--a------cc	null	0	0	null	0	0	A2o10_S79_31	2398	5047729	null	0	0	null	0	0	null	0	0	null	0	0	null	0	0	null	0	0	F2o6_S82_27	10831	5039348	F2o10_S84_29	207	5040805
--a------gg	null	0	0	null	0	0	A2o10_S79_31	2404	5047735	null	0	0	null	0	0	null	0	0	null	0	0	null	0	0	null	0	0	F2o6_S82_27	10825	5039342	F2o10_S84_29	213	5040811
--t------aa	null	0	0	null	0	0	A2o10_S79_31	2406	5047737	null	0	0	null	0	0	null	0	0	null	0	0	null	0	0	null	0	0	F2o6_S82_27	10823	5039340	F2o10_S84_29	215	5040813
--a------cc	null	0	0	null	0	0	A2o10_S79_31	2408	5047739	null	0	0	null	0	0	null	0	0	null	0	0	null	0	0	null	0	0	F2o6_S82_27	10821	5039338	F2o10_S84_29	217	5040815
--t------aa	null	0	0	null	0	0	A2o10_S79_31	2416	5047747	null	0	0	null	0	0	null	0	0	null	0	0	null	0	0	null	0	0	F2o6_S82_27	10813	5039330	F2o10_S84_29	225	5040823
--t------gg	null	0	0	null	0	0	A2o10_S79_31	2419	5047750	null	0	0	null	0	0	null	0	0	null	0	0	null	0	0	null	0	0	F2o6_S82_27	10810	5039327	F2o10_S84_29	228	5040826
-ta--------	null	0	0	A1o10_S76_7	140	2850331	A2o10_S79_2	457	870361	null	0	0	null	0	0	null	0	0	null	0	0	null	0	0	null	0	0	null	0	0	null	0	0
-ta--------	null	0	0	A1o10_S76_7	141	2850332	A2o10_S79_2	458	870362	null	0	0	null	0	0	null	0	0	null	0	0	null	0	0	null	0	0	null	0	0	null	0	0
-ca--------	null	0	0	A1o10_S76_7	142	2850333	A2o10_S79_2	459	870363	null	0	0	null	0	0	null	0	0	null	0	0	null	0	0	null	0	0	null	0	0	null	0	0
-ta--------	null	0	0	A1o10_S76_7	144	2850335	A2o10_S79_2	461	870365	null	0	0	null	0	0	null	0	0	null	0	0	null	0	0	null	0	0	null	0	0	null	0	0
-at--------	null	0	0	A1o10_S76_7	149	2850340	A2o10_S79_2	466	870370	null	0	0	null	0	0	null	0	0	null	0	0	null	0	0	null	0	0	null	0	0	null	0	0
-tg--------	null	0	0	A1o10_S76_7	153	2850344	A2o10_S79_2	470	870374	null	0	0	null	0	0	null	0	0	null	0	0	null	0	0	null	0	0	null	0	0	null	0	0
-ac--------	null	0	0	A1o10_S76_7	157	2850348	A2o10_S79_2	474	870378	null	0	0	null	0	0	null	0	0	null	0	0	null	0	0	null	0	0	null	0	0	null	0	0
-gt--------	null	0	0	A1o10_S76_7	159	2850350	A2o10_S79_2	476	870380	null	0	0	null	0	0	null	0	0	null	0	0	null	0	0	null	0	0	null	0	0	null	0	0
-ta--------	null	0	0	A1o10_S76_7	161	2850352	A2o10_S79_2	478	870382	null	0	0	null	0	0	null	0	0	null	0	0	null	0	0	null	0	0	null	0	0	null	0	0
-ct--------	null	0	0	A1o10_S76_7	162	2850353	A2o10_S79_2	479	870383	null	0	0	null	0	0	null	0	0	null	0	0	null	0	0	null	0	0	null	0	0	null	0	0
-ag--------	null	0	0	A1o10_S76_7	165	2850356	A2o10_S79_2	482	870386	null	0	0	null	0	0	null	0	0	null	0	0	null	0	0	null	0	0	null	0	0	null	0	0
-ga--------	null	0	0	A1o10_S76_7	166	2850357	A2o10_S79_2	483	870387	null	0	0	null	0	0	null	0	0	null	0	0	null	0	0	null	0	0	null	0	0	null	0	0
-ct--------	null	0	0	A1o10_S76_7	167	2850358	A2o10_S79_2	484	870388	null	0	0	null	0	0	null	0	0	null	0	0	null	0	0	null	0	0	null	0	0	null	0	0
-ga--------	null	0	0	A1o10_S76_7	169	2850360	A2o10_S79_2	486	870390	null	0	0	null	0	0	null	0	0	null	0	0	null	0	0	null	0	0	null	0	0	null	0	0
-cg--------	null	0	0	A1o10_S76_7	170	2850361	A2o10_S79_2	487	870391	null	0	0	null	0	0	null	0	0	null	0	0	null	0	0	null	0	0	null	0	0	null	0	0
-ca--------	null	0	0	A1o10_S76_7	173	2850364	A2o10_S79_2	490	870394	null	0	0	null	0	0	null	0	0	null	0	0	null	0	0	null	0	0	null	0	0	null	0	0
-at--------	null	0	0	A1o10_S76_7	174	2850365	A2o10_S79_2	491	870395	null	0	0	null	0	0	null	0	0	null	0	0	null	0	0	null	0	0	null	0	0	null	0	0
-gt--------	null	0	0	A1o10_S76_7	175	2850366	A2o10_S79_2	492	870396	null	0	0	null	0	0	null	0	0	null	0	0	null	0	0	null	0	0	null	0	0	null	0	0
-ct--------	null	0	0	A1o10_S76_7	176	2850367	A2o10_S79_2	493	870397	null	0	0	null	0	0	null	0	0	null	0	0	null	0	0	null	0	0	null	0	0	null	0	0
-ac--------	null	0	0	A1o10_S76_7	177	2850368	A2o10_S79_2	494	870398	null	0	0	null	0	0	null	0	0	null	0	0	null	0	0	null	0	0	null	0	0	null	0	0
-ga--------	null	0	0	A1o10_S76_7	178	2850369	A2o10_S79_2	495	870399	null	0	0	null	0	0	null	0	0	null	0	0	null	0	0	null	0	0	null	0	0	null	0	0
-ct--------	null	0	0	A1o10_S76_7	179	2850370	A2o10_S79_2	496	870400	null	0	0	null	0	0	null	0	0	null	0	0	null	0	0	null	0	0	null	0	0	null	0	0
-ga--------	null	0	0	A1o10_S76_7	181	2850372	A2o10_S79_2	498	870402	null	0	0	null	0	0	null	0	0	null	0	0	null	0	0	null	0	0	null	0	0	null	0	0
-ag--------	null	0	0	A1o10_S76_7	183	2850374	A2o10_S79_2	500	870404	null	0	0	null	0	0	null	0	0	null	0	0	null	0	0	null	0	0	null	0	0	null	0	0
-at--------	null	0	0	A1o10_S76_7	186	2850377	A2o10_S79_2	503	870407	null	0	0	null	0	0	null	0	0	null	0	0	null	0	0	null	0	0	null	0	0	null	0	0
-ac--------	null	0	0	A1o10_S76_7	187	2850378	A2o10_S79_2	504	870408	null	0	0	null	0	0	null	0	0	null	0	0	null	0	0	null	0	0	null	0	0	null	0	0
-ga--------	null	0	0	A1o10_S76_7	191	2850382	A2o10_S79_2	508	870412	null	0	0	null	0	0	null	0	0	null	0	0	null	0	0	null	0	0	null	0	0	null	0	0
-ga--------	null	0	0	A1o10_S76_7	193	2850384	A2o10_S79_2	510	870414	null	0	0	null	0	0	null	0	0	null	0	0	null	0	0	null	0	0	null	0	0	null	0	0
-gt--------	null	0	0	A1o10_S76_7	194	2850385	A2o10_S79_2	511	870415	null	0	0	null	0	0	null	0	0	null	0	0	null	0	0	null	0	0	null	0	0	null	0	0
-ac--------	null	0	0	A1o10_S76_7	195	2850386	A2o10_S79_2	512	870416	null	0	0	null	0	0	null	0	0	null	0	0	null	0	0	null	0	0	null	0	0	null	0	0
-ca--------	null	0	0	A1o10_S76_7	197	2850388	A2o10_S79_2	514	870418	null	0	0	null	0	0	null	0	0	null	0	0	null	0	0	null	0	0	null	0	0	null	0	0
-ac--------	null	0	0	A1o10_S76_7	200	2850391	A2o10_S79_2	517	870421	null	0	0	null	0	0	null	0	0	null	0	0	null	0	0	null	0	0	null	0	0	null	0	0
-aa----g-aa	null	0	0	A1o10_S76_20	71716	4875315	A2o10_S79_19	71852	4742014	null	0	0	null	0	0	null	0	0	null	0	0	F2a6_S83_19	72087	4791075	null	0	0	F2o6_S82_16	71716	4686513	F2o10_S84_20	71862	4879477
-aa----g-aa	null	0	0	A1o10_S76_20	71717	4875316	A2o10_S79_19	71853	4742015	null	0	0	null	0	0	null	0	0	null	0	0	F2a6_S83_19	72088	4791076	null	0	0	F2o6_S82_16	71717	4686514	F2o10_S84_20	71863	4879478
-gg----t-gg	null	0	0	A1o10_S76_20	71841	4875440	A2o10_S79_19	71977	4742139	null	0	0	null	0	0	null	0	0	null	0	0	F2a6_S83_19	72212	4791200	null	0	0	F2o6_S82_16	71841	4686638	F2o10_S84_20	71987	4879602
-gg----a-gg	null	0	0	A1o10_S76_20	71842	4875441	A2o10_S79_19	71978	4742140	null	0	0	null	0	0	null	0	0	null	0	0	F2a6_S83_19	72213	4791201	null	0	0	F2o6_S82_16	71842	4686639	F2o10_S84_20	71988	4879603
-gg----t-gg	null	0	0	A1o10_S76_20	71847	4875446	A2o10_S79_19	71983	4742145	null	0	0	null	0	0	null	0	0	null	0	0	F2a6_S83_19	72218	4791206	null	0	0	F2o6_S82_16	71847	4686644	F2o10_S84_20	71993	4879608
-gg----t-gg	null	0	0	A1o10_S76_20	71860	4875459	A2o10_S79_19	71996	4742158	null	0	0	null	0	0	null	0	0	null	0	0	F2a6_S83_19	72231	4791219	null	0	0	F2o6_S82_16	71860	4686657	F2o10_S84_20	72006	4879621
-tt----c-tt	null	0	0	A1o10_S76_20	71869	4875468	A2o10_S79_19	72005	4742167	null	0	0	null	0	0	null	0	0	null	0	0	F2a6_S83_19	72240	4791228	null	0	0	F2o6_S82_16	71869	4686666	F2o10_S84_20	72015	4879630
-tt----c-tt	null	0	0	A1o10_S76_20	71908	4875507	A2o10_S79_19	72044	4742206	null	0	0	null	0	0	null	0	0	null	0	0	F2a6_S83_19	72279	4791267	null	0	0	F2o6_S82_16	71908	4686705	F2o10_S84_20	72054	4879669
-cc----t-cc	null	0	0	A1o10_S76_20	71911	4875510	A2o10_S79_19	72047	4742209	null	0	0	null	0	0	null	0	0	null	0	0	F2a6_S83_19	72282	4791270	null	0	0	F2o6_S82_16	71911	4686708	F2o10_S84_20	72057	4879672
-tt----c-tt	null	0	0	A1o10_S76_20	71919	4875518	A2o10_S79_19	72055	4742217	null	0	0	null	0	0	null	0	0	null	0	0	F2a6_S83_19	72290	4791278	null	0	0	F2o6_S82_16	71919	4686716	F2o10_S84_20	72065	4879680
-cc----t-cc	null	0	0	A1o10_S76_20	71935	4875534	A2o10_S79_19	72071	4742233	null	0	0	null	0	0	null	0	0	null	0	0	F2a6_S83_19	72306	4791294	null	0	0	F2o6_S82_16	71935	4686732	F2o10_S84_20	72081	4879696
aaaaaaaaata	Ancestor_S75_1	709868	709868	A1o10_S76_6	198907	2690162	A2o10_S79_1	709875	709875	A2o6_S77_6	198973	2773943	A2a6_S78_1	461428	461428	A2a10_S80_7	197983	3410847	F1o10_S81_1	461156	461156	F2a6_S83_1	706685	706685	F2a10_S85_1	461156	461156	F2o6_S82_1	709868	709868	F2o10_S84_1	461397	461397
aaaaaaaaata	Ancestor_S75_1	709869	709869	A1o10_S76_6	198908	2690163	A2o10_S79_1	709876	709876	A2o6_S77_6	198974	2773944	A2a6_S78_1	461429	461429	A2a10_S80_7	197984	3410848	F1o10_S81_1	461157	461157	F2a6_S83_1	706686	706686	F2a10_S85_1	461157	461157	F2o6_S82_1	709869	709869	F2o10_S84_1	461398	461398
aaaaaaaaata	Ancestor_S75_1	709870	709870	A1o10_S76_6	198909	2690164	A2o10_S79_1	709877	709877	A2o6_S77_6	198975	2773945	A2a6_S78_1	461430	461430	A2a10_S80_7	197985	3410849	F1o10_S81_1	461158	461158	F2a6_S83_1	706687	706687	F2a10_S85_1	461158	461158	F2o6_S82_1	709870	709870	F2o10_S84_1	461399	461399
---ga--a---	Ancestor_S75_2	1	869898	null	0	0	null	0	0	A2o6_S77_7	1	2933973	A2a6_S78_2	1	621458	A2a10_S80_8	1	3570877	F1o10_S81_2	1	621186	F2a6_S83_2	1	866715	F2a10_S85_2	1	621186	F2o6_S82_2	1	869898	F2o10_S84_2	1	621427
-gt--------	null	0	0	A1o10_S76_7	109	2850300	A2o10_S79_2	426	870330	null	0	0	null	0	0	null	0	0	null	0	0	null	0	0	null	0	0	null	0	0	null	0	0
-gt--------	null	0	0	A1o10_S76_7	110	2850301	A2o10_S79_2	427	870331	null	0	0	null	0	0	null	0	0	null	0	0	null	0	0	null	0	0	null	0	0	null	0	0
-ct--------	null	0	0	A1o10_S76_7	111	2850302	A2o10_S79_2	428	870332	null	0	0	null	0	0	null	0	0	null	0	0	null	0	0	null	0	0	null	0	0	null	0	0
-ac--------	null	0	0	A1o10_S76_7	115	2850306	A2o10_S79_2	432	870336	null	0	0	null	0	0	null	0	0	null	0	0	null	0	0	null	0	0	null	0	0	null	0	0
-ac--------	null	0	0	A1o10_S76_7	121	2850312	A2o10_S79_2	438	870342	null	0	0	null	0	0	null	0	0	null	0	0	null	0	0	null	0	0	null	0	0	null	0	0
-gt--------	null	0	0	A1o10_S76_7	123	2850314	A2o10_S79_2	440	870344	null	0	0	null	0	0	null	0	0	null	0	0	null	0	0	null	0	0	null	0	0	null	0	0
-at--------	null	0	0	A1o10_S76_7	124	2850315	A2o10_S79_2	441	870345	null	0	0	null	0	0	null	0	0	null	0	0	null	0	0	null	0	0	null	0	0	null	0	0
-gc--------	null	0	0	A1o10_S76_7	128	2850319	A2o10_S79_2	445	870349	null	0	0	null	0	0	null	0	0	null	0	0	null	0	0	null	0	0	null	0	0	null	0	0
-ca--------	null	0	0	A1o10_S76_7	131	2850322	A2o10_S79_2	448	870352	null	0	0	null	0	0	null	0	0	null	0	0	null	0	0	null	0	0	null	0	0	null	0	0
-cg--------	null	0	0	A1o10_S76_7	132	2850323	A2o10_S79_2	449	870353	null	0	0	null	0	0	null	0	0	null	0	0	null	0	0	null	0	0	null	0	0	null	0	0
-ag--------	null	0	0	A1o10_S76_7	133	2850324	A2o10_S79_2	450	870354	null	0	0	null	0	0	null	0	0	null	0	0	null	0	0	null	0	0	null	0	0	null	0	0
-ca--------	null	0	0	A1o10_S76_7	135	2850326	A2o10_S79_2	452	870356	null	0	0	null	0	0	null	0	0	null	0	0	null	0	0	null	0	0	null	0	0	null	0	0
-tg--------	null	0	0	A1o10_S76_7	136	2850327	A2o10_S79_2	453	870357	null	0	0	null	0	0	null	0	0	null	0	0	null	0	0	null	0	0	null	0	0	null	0	0
-ta--------	null	0	0	A1o10_S76_7	137	2850328	A2o10_S79_2	454	870358	null	0	0	null	0	0	null	0	0	null	0	0	null	0	0	null	0	0	null	0	0	null	0	0
cccctcccccc	Ancestor_S75_2	49393	919290	A1o10_S76_1	49393	49393	A2o10_S79_2	50709	920613	A2o6_S77_1	49393	49393	A2a6_S78_2	49395	670852	A2a10_S80_2	49393	770489	F1o10_S81_2	49393	670578	F2a6_S83_2	49395	916109	F2a10_S85_2	49393	670578	F2o6_S82_2	49393	919290	F2o10_S84_2	49393	670819
cgggggggggg	Ancestor_S75_5	3	2365032	A1o10_S76_2	424908	1023406	A2o10_S79_3	424867	1894585	A2o6_S77_2	424867	1023365	A2a6_S78_3	424867	1644824	A2a10_S80_3	424867	1744461	F1o10_S81_3	424867	1644550	F2a6_S83_3	424918	1890132	F2a10_S85_3	424893	1646434	F2o6_S82_3	424918	1893313	F2o10_S84_3	424867	1644791
tgggggggggg	Ancestor_S75_5	4	2365033	A1o10_S76_2	424909	1023407	A2o10_S79_3	424868	1894586	A2o6_S77_2	424868	1023366	A2a6_S78_3	424868	1644825	A2a10_S80_3	424868	1744462	F1o10_S81_3	424868	1644551	F2a6_S83_3	424919	1890133	F2a10_S85_3	424894	1646435	F2o6_S82_3	424919	1893314	F2o10_S84_3	424868	1644792
tcccccccccc	Ancestor_S75_5	7	2365036	A1o10_S76_2	424912	1023410	A2o10_S79_3	424871	1894589	A2o6_S77_2	424871	1023369	A2a6_S78_3	424871	1644828	A2a10_S80_3	424871	1744465	F1o10_S81_3	424871	1644554	F2a6_S83_3	424922	1890136	F2a10_S85_3	424897	1646438	F2o6_S82_3	424922	1893317	F2o10_S84_3	424871	1644795
ctttttttttt	Ancestor_S75_5	8	2365037	A1o10_S76_2	424913	1023411	A2o10_S79_3	424872	1894590	A2o6_S77_2	424872	1023370	A2a6_S78_3	424872	1644829	A2a10_S80_3	424872	1744466	F1o10_S81_3	424872	1644555	F2a6_S83_3	424923	1890137	F2a10_S85_3	424898	1646439	F2o6_S82_3	424923	1893318	F2o10_S84_3	424872	1644796
caaaaaaaaaa	Ancestor_S75_5	20	2365049	A1o10_S76_2	424915	1023413	A2o10_S79_3	424874	1894592	A2o6_S77_2	424874	1023372	A2a6_S78_3	424874	1644831	A2a10_S80_3	424874	1744468	F1o10_S81_3	424874	1644557	F2a6_S83_3	424925	1890139	F2a10_S85_3	424900	1646441	F2o6_S82_3	424925	1893320	F2o10_S84_3	424874	1644798
tgggggggggg	Ancestor_S75_5	21	2365050	A1o10_S76_2	424916	1023414	A2o10_S79_3	424875	1894593	A2o6_S77_2	424875	1023373	A2a6_S78_3	424875	1644832	A2a10_S80_3	424875	1744469	F1o10_S81_3	424875	1644558	F2a6_S83_3	424926	1890140	F2a10_S85_3	424901	1646442	F2o6_S82_3	424926	1893321	F2o10_S84_3	424875	1644799
taaaaaaaaaa	Ancestor_S75_5	25	2365054	A1o10_S76_2	424920	1023418	A2o10_S79_3	424879	1894597	A2o6_S77_2	424879	1023377	A2a6_S78_3	424879	1644836	A2a10_S80_3	424879	1744473	F1o10_S81_3	424879	1644562	F2a6_S83_3	424930	1890144	F2a10_S85_3	424905	1646446	F2o6_S82_3	424930	1893325	F2o10_S84_3	424879	1644803
ctttttttttt	Ancestor_S75_5	28	2365057	A1o10_S76_2	424923	1023421	A2o10_S79_3	424882	1894600	A2o6_S77_2	424882	1023380	A2a6_S78_3	424882	1644839	A2a10_S80_3	424882	1744476	F1o10_S81_3	424882	1644565	F2a6_S83_3	424933	1890147	F2a10_S85_3	424908	1646449	F2o6_S82_3	424933	1893328	F2o10_S84_3	424882	1644806
agggggggggg	Ancestor_S75_5	29	2365058	A1o10_S76_2	424924	1023422	A2o10_S79_3	424883	1894601	A2o6_S77_2	424883	1023381	A2a6_S78_3	424883	1644840	A2a10_S80_3	424883	1744477	F1o10_S81_3	424883	1644566	F2a6_S83_3	424934	1890148	F2a10_S85_3	424909	1646450	F2o6_S82_3	424934	1893329	F2o10_S84_3	424883	1644807
g---t-tt---	Ancestor_S75_5	32	2365061	null	0	0	null	0	0	null	0	0	A2a6_S78_3	424886	1644843	null	0	0	F1o10_S81_3	424886	1644569	F2a6_S83_3	424937	1890151	null	0	0	null	0	0	null	0	0
-ag--------	Ancestor_S75_18	1	4677821	A1o10_S76_3	1	1111274	A2o10_S79_4	1	1982453	null	0	0	null	0	0	null	0	0	null	0	0	F2a6_S83_4	1	1978000	null	0	0	null	0	0	null	0	0
----a-caa--	null	0	0	null	0	0	null	0	0	null	0	0	A2a6_S78_4	471770	2204461	null	0	0	F1o10_S81_3	512734	1732417	F2a6_S83_4	471770	2449769	F2a10_S85_4	478379	2212680	null	0	0	null	0	0
ttcc-----tt	Ancestor_S75_5	126	2365155	A1o10_S76_5	126	2094985	A2o10_S79_5	126	2454349	A2o6_S77_5	126	2178700	null	0	0	null	0	0	null	0	0	null	0	0	null	0	0	F2o6_S82_4	126	2066035	F2o10_S84_4	126	1732784
ttcc-----tt	Ancestor_S75_5	127	2365156	A1o10_S76_5	127	2094986	A2o10_S79_5	127	2454350	A2o6_S77_5	127	2178701	null	0	0	null	0	0	null	0	0	null	0	0	null	0	0	F2o6_S82_4	127	2066036	F2o10_S84_4	127	1732785
ttaattttttt	Ancestor_S75_5	199	2365228	A1o10_S76_5	199	2095058	A2o10_S79_5	199	2454422	A2o6_S77_5	199	2178773	A2a6_S78_5	73	2204534	A2a10_S80_5	73	2425701	F1o10_S81_4	73	1732490	F2a6_S83_5	73	2449842	F2a10_S85_5	73	2212753	F2o6_S82_4	199	2066108	F2o10_S84_4	199	1732857
ccttccccccc	Ancestor_S75_5	240	2365269	A1o10_S76_5	240	2095099	A2o10_S79_5	240	2454463	A2o6_S77_5	240	2178814	A2a6_S78_5	114	2204575	A2a10_S80_5	114	2425742	F1o10_S81_4	114	1732531	F2a6_S83_5	114	2449883	F2a10_S85_5	114	2212794	F2o6_S82_4	240	2066149	F2o10_S84_4	240	1732898
---------at	null	0	0	null	0	0	null	0	0	null	0	0	null	0	0	null	0	0	null	0	0	null	0	0	null	0	0	F2o6_S82_4	396396	2462305	F2o10_S84_8	249122	3374022
tccccccctcc	Ancestor_S75_19	63435	4827647	A1o10_S76_8	222551	3373880	A2o10_S79_21	753	4806530	A2o6_S77_7	222555	3156527	A2a6_S78_6	222551	2823282	A2a10_S80_6	222551	3044449	F1o10_S81_6	222551	2732665	F2a6_S83_6	222684	3068723	F2a10_S85_20	63435	4882806	F2o6_S82_5	222551	2684856	F2o10_S84_10	753	3596570
cccc-c-c-ca	Ancestor_S75_1	248428	248428	A1o10_S76_3	262483	1373756	A2o10_S79_1	248435	248435	A2o6_S77_3	262417	1458378	null	0	0	A2a10_S80_4	263327	2180384	null	0	0	F2a6_S83_1	245245	245245	null	0	0	F2o6_S82_1	248428	248428	F2o10_S84_6	364369	2874850
t--c-------	Ancestor_S75_1	465	465	null	0	0	null	0	0	A2o6_S77_3	509434	1705395	null	0	0	null	0	0	null	0	0	null	0	0	null	0	0	null	0	0	null	0	0
c--t-------	Ancestor_S75_1	464	464	null	0	0	null	0	0	A2o6_S77_3	509435	1705396	null	0	0	null	0	0	null	0	0	null	0	0	null	0	0	null	0	0	null	0	0
c--t-------	Ancestor_S75_1	463	463	null	0	0	null	0	0	A2o6_S77_3	509436	1705397	null	0	0	null	0	0	null	0	0	null	0	0	null	0	0	null	0	0	null	0	0
c--a-------	Ancestor_S75_1	461	461	null	0	0	null	0	0	A2o6_S77_3	509438	1705399	null	0	0	null	0	0	null	0	0	null	0	0	null	0	0	null	0	0	null	0	0
c--g-------	Ancestor_S75_1	459	459	null	0	0	null	0	0	A2o6_S77_3	509440	1705401	null	0	0	null	0	0	null	0	0	null	0	0	null	0	0	null	0	0	null	0	0
a--g-------	Ancestor_S75_1	456	456	null	0	0	null	0	0	A2o6_S77_3	509443	1705404	null	0	0	null	0	0	null	0	0	null	0	0	null	0	0	null	0	0	null	0	0
g--t-------	Ancestor_S75_1	455	455	null	0	0	null	0	0	A2o6_S77_3	509444	1705405	null	0	0	null	0	0	null	0	0	null	0	0	null	0	0	null	0	0	null	0	0
c--t-------	Ancestor_S75_1	453	453	null	0	0	null	0	0	A2o6_S77_3	509446	1705407	null	0	0	null	0	0	null	0	0	null	0	0	null	0	0	null	0	0	null	0	0
a--g-------	Ancestor_S75_1	452	452	null	0	0	null	0	0	A2o6_S77_3	509447	1705408	null	0	0	null	0	0	null	0	0	null	0	0	null	0	0	null	0	0	null	0	0
a--g-------	Ancestor_S75_1	451	451	null	0	0	null	0	0	A2o6_S77_3	509448	1705409	null	0	0	null	0	0	null	0	0	null	0	0	null	0	0	null	0	0	null	0	0
g--a-------	Ancestor_S75_1	448	448	null	0	0	null	0	0	A2o6_S77_3	509451	1705412	null	0	0	null	0	0	null	0	0	null	0	0	null	0	0	null	0	0	null	0	0
c--a-------	Ancestor_S75_1	447	447	null	0	0	null	0	0	A2o6_S77_3	509452	1705413	null	0	0	null	0	0	null	0	0	null	0	0	null	0	0	null	0	0	null	0	0
c--t-------	Ancestor_S75_1	446	446	null	0	0	null	0	0	A2o6_S77_3	509453	1705414	null	0	0	null	0	0	null	0	0	null	0	0	null	0	0	null	0	0	null	0	0
a--g-------	Ancestor_S75_1	444	444	null	0	0	null	0	0	A2o6_S77_3	509455	1705416	null	0	0	null	0	0	null	0	0	null	0	0	null	0	0	null	0	0	null	0	0
a--g-------	Ancestor_S75_1	443	443	null	0	0	null	0	0	A2o6_S77_3	509456	1705417	null	0	0	null	0	0	null	0	0	null	0	0	null	0	0	null	0	0	null	0	0
t--g-------	Ancestor_S75_1	441	441	null	0	0	null	0	0	A2o6_S77_3	509458	1705419	null	0	0	null	0	0	null	0	0	null	0	0	null	0	0	null	0	0	null	0	0
c--t-------	Ancestor_S75_1	440	440	null	0	0	null	0	0	A2o6_S77_3	509459	1705420	null	0	0	null	0	0	null	0	0	null	0	0	null	0	0	null	0	0	null	0	0
g--c-------	Ancestor_S75_1	437	437	null	0	0	null	0	0	A2o6_S77_3	509462	1705423	null	0	0	null	0	0	null	0	0	null	0	0	null	0	0	null	0	0	null	0	0
g--t-------	Ancestor_S75_1	435	435	null	0	0	null	0	0	A2o6_S77_3	509464	1705425	null	0	0	null	0	0	null	0	0	null	0	0	null	0	0	null	0	0	null	0	0
t--a-------	Ancestor_S75_1	433	433	null	0	0	null	0	0	A2o6_S77_3	509466	1705427	null	0	0	null	0	0	null	0	0	null	0	0	null	0	0	null	0	0	null	0	0
g--t-------	Ancestor_S75_1	428	428	null	0	0	null	0	0	A2o6_S77_3	509469	1705430	null	0	0	null	0	0	null	0	0	null	0	0	null	0	0	null	0	0	null	0	0
a--c-------	Ancestor_S75_1	426	426	null	0	0	null	0	0	A2o6_S77_3	509471	1705432	null	0	0	null	0	0	null	0	0	null	0	0	null	0	0	null	0	0	null	0	0
t--a-------	Ancestor_S75_1	424	424	null	0	0	null	0	0	A2o6_S77_3	509473	1705434	null	0	0	null	0	0	null	0	0	null	0	0	null	0	0	null	0	0	null	0	0
c--g-------	Ancestor_S75_1	421	421	null	0	0	null	0	0	A2o6_S77_3	509476	1705437	null	0	0	null	0	0	null	0	0	null	0	0	null	0	0	null	0	0	null	0	0
c--t-------	Ancestor_S75_1	420	420	null	0	0	null	0	0	A2o6_S77_3	509477	1705438	null	0	0	null	0	0	null	0	0	null	0	0	null	0	0	null	0	0	null	0	0
a--g-------	Ancestor_S75_1	418	418	null	0	0	null	0	0	A2o6_S77_3	509479	1705440	null	0	0	null	0	0	null	0	0	null	0	0	null	0	0	null	0	0	null	0	0
t--c-------	Ancestor_S75_1	417	417	null	0	0	null	0	0	A2o6_S77_3	509480	1705441	null	0	0	null	0	0	null	0	0	null	0	0	null	0	0	null	0	0	null	0	0
a--t-------	Ancestor_S75_1	416	416	null	0	0	null	0	0	A2o6_S77_3	509481	1705442	null	0	0	null	0	0	null	0	0	null	0	0	null	0	0	null	0	0	null	0	0
g--t-------	Ancestor_S75_1	415	415	null	0	0	null	0	0	A2o6_S77_3	509482	1705443	null	0	0	null	0	0	null	0	0	null	0	0	null	0	0	null	0	0	null	0	0
t--c-------	Ancestor_S75_1	413	413	null	0	0	null	0	0	A2o6_S77_3	509484	1705445	null	0	0	null	0	0	null	0	0	null	0	0	null	0	0	null	0	0	null	0	0
a--c-------	Ancestor_S75_1	412	412	null	0	0	null	0	0	A2o6_S77_3	509485	1705446	null	0	0	null	0	0	null	0	0	null	0	0	null	0	0	null	0	0	null	0	0
g--a-------	Ancestor_S75_1	410	410	null	0	0	null	0	0	A2o6_S77_3	509487	1705448	null	0	0	null	0	0	null	0	0	null	0	0	null	0	0	null	0	0	null	0	0
t--g-------	Ancestor_S75_1	409	409	null	0	0	null	0	0	A2o6_S77_3	509488	1705449	null	0	0	null	0	0	null	0	0	null	0	0	null	0	0	null	0	0	null	0	0
a--g-------	Ancestor_S75_1	407	407	null	0	0	null	0	0	A2o6_S77_3	509490	1705451	null	0	0	null	0	0	null	0	0	null	0	0	null	0	0	null	0	0	null	0	0
a--g-------	Ancestor_S75_1	406	406	null	0	0	null	0	0	A2o6_S77_3	509491	1705452	null	0	0	null	0	0	null	0	0	null	0	0	null	0	0	null	0	0	null	0	0
g--a-------	Ancestor_S75_1	404	404	null	0	0	null	0	0	A2o6_S77_3	509493	1705454	null	0	0	null	0	0	null	0	0	null	0	0	null	0	0	null	0	0	null	0	0
g--a-------	Ancestor_S75_1	403	403	null	0	0	null	0	0	A2o6_S77_3	509494	1705455	null	0	0	null	0	0	null	0	0	null	0	0	null	0	0	null	0	0	null	0	0
t--a-------	Ancestor_S75_1	402	402	null	0	0	null	0	0	A2o6_S77_3	509495	1705456	null	0	0	null	0	0	null	0	0	null	0	0	null	0	0	null	0	0	null	0	0
c--t-------	Ancestor_S75_1	399	399	null	0	0	null	0	0	A2o6_S77_3	509498	1705459	null	0	0	null	0	0	null	0	0	null	0	0	null	0	0	null	0	0	null	0	0
a--c-------	Ancestor_S75_1	398	398	null	0	0	null	0	0	A2o6_S77_3	509499	1705460	null	0	0	null	0	0	null	0	0	null	0	0	null	0	0	null	0	0	null	0	0
a--c-------	Ancestor_S75_1	396	396	null	0	0	null	0	0	A2o6_S77_3	509501	1705462	null	0	0	null	0	0	null	0	0	null	0	0	null	0	0	null	0	0	null	0	0
a--c-------	Ancestor_S75_1	395	395	null	0	0	null	0	0	A2o6_S77_3	509502	1705463	null	0	0	null	0	0	null	0	0	null	0	0	null	0	0	null	0	0	null	0	0
a--t-------	Ancestor_S75_1	390	390	null	0	0	null	0	0	A2o6_S77_3	509507	1705468	null	0	0	null	0	0	null	0	0	null	0	0	null	0	0	null	0	0	null	0	0
a--g-------	Ancestor_S75_1	389	389	null	0	0	null	0	0	A2o6_S77_3	509508	1705469	null	0	0	null	0	0	null	0	0	null	0	0	null	0	0	null	0	0	null	0	0
t--g-------	Ancestor_S75_1	388	388	null	0	0	null	0	0	A2o6_S77_3	509509	1705470	null	0	0	null	0	0	null	0	0	null	0	0	null	0	0	null	0	0	null	0	0
t--a-------	Ancestor_S75_1	387	387	null	0	0	null	0	0	A2o6_S77_3	509510	1705471	null	0	0	null	0	0	null	0	0	null	0	0	null	0	0	null	0	0	null	0	0
c--g-------	Ancestor_S75_1	385	385	null	0	0	null	0	0	A2o6_S77_3	509512	1705473	null	0	0	null	0	0	null	0	0	null	0	0	null	0	0	null	0	0	null	0	0
c--t-------	Ancestor_S75_1	384	384	null	0	0	null	0	0	A2o6_S77_3	509513	1705474	null	0	0	null	0	0	null	0	0	null	0	0	null	0	0	null	0	0	null	0	0
t--c-------	Ancestor_S75_1	382	382	null	0	0	null	0	0	A2o6_S77_3	509515	1705476	null	0	0	null	0	0	null	0	0	null	0	0	null	0	0	null	0	0	null	0	0
g--t-------	Ancestor_S75_1	381	381	null	0	0	null	0	0	A2o6_S77_3	509516	1705477	null	0	0	null	0	0	null	0	0	null	0	0	null	0	0	null	0	0	null	0	0
g--a-------	Ancestor_S75_1	380	380	null	0	0	null	0	0	A2o6_S77_3	509517	1705478	null	0	0	null	0	0	null	0	0	null	0	0	null	0	0	null	0	0	null	0	0
c--t-------	Ancestor_S75_1	377	377	null	0	0	null	0	0	A2o6_S77_3	509520	1705481	null	0	0	null	0	0	null	0	0	null	0	0	null	0	0	null	0	0	null	0	0
a--g-------	Ancestor_S75_1	375	375	null	0	0	null	0	0	A2o6_S77_3	509522	1705483	null	0	0	null	0	0	null	0	0	null	0	0	null	0	0	null	0	0	null	0	0
t--c-------	Ancestor_S75_1	374	374	null	0	0	null	0	0	A2o6_S77_3	509523	1705484	null	0	0	null	0	0	null	0	0	null	0	0	null	0	0	null	0	0	null	0	0
a--c-------	Ancestor_S75_1	373	373	null	0	0	null	0	0	A2o6_S77_3	509524	1705485	null	0	0	null	0	0	null	0	0	null	0	0	null	0	0	null	0	0	null	0	0
c--a-------	Ancestor_S75_1	372	372	null	0	0	null	0	0	A2o6_S77_3	509525	1705486	null	0	0	null	0	0	null	0	0	null	0	0	null	0	0	null	0	0	null	0	0
c--g-------	Ancestor_S75_1	371	371	null	0	0	null	0	0	A2o6_S77_3	509526	1705487	null	0	0	null	0	0	null	0	0	null	0	0	null	0	0	null	0	0	null	0	0
c--a-------	Ancestor_S75_1	370	370	null	0	0	null	0	0	A2o6_S77_3	509527	1705488	null	0	0	null	0	0	null	0	0	null	0	0	null	0	0	null	0	0	null	0	0
g--a-------	Ancestor_S75_1	369	369	null	0	0	null	0	0	A2o6_S77_3	509528	1705489	null	0	0	null	0	0	null	0	0	null	0	0	null	0	0	null	0	0	null	0	0
a--g-------	Ancestor_S75_1	368	368	null	0	0	null	0	0	A2o6_S77_3	509529	1705490	null	0	0	null	0	0	null	0	0	null	0	0	null	0	0	null	0	0	null	0	0
t--a-------	Ancestor_S75_1	366	366	null	0	0	null	0	0	A2o6_S77_3	509531	1705492	null	0	0	null	0	0	null	0	0	null	0	0	null	0	0	null	0	0	null	0	0
t--a-------	Ancestor_S75_1	365	365	null	0	0	null	0	0	A2o6_S77_3	509532	1705493	null	0	0	null	0	0	null	0	0	null	0	0	null	0	0	null	0	0	null	0	0
a--g-------	Ancestor_S75_1	364	364	null	0	0	null	0	0	A2o6_S77_3	509533	1705494	null	0	0	null	0	0	null	0	0	null	0	0	null	0	0	null	0	0	null	0	0
a--g-------	Ancestor_S75_1	363	363	null	0	0	null	0	0	A2o6_S77_3	509534	1705495	null	0	0	null	0	0	null	0	0	null	0	0	null	0	0	null	0	0	null	0	0
t--c-------	Ancestor_S75_1	361	361	null	0	0	null	0	0	A2o6_S77_3	509536	1705497	null	0	0	null	0	0	null	0	0	null	0	0	null	0	0	null	0	0	null	0	0
c--g-------	Ancestor_S75_1	360	360	null	0	0	null	0	0	A2o6_S77_3	509537	1705498	null	0	0	null	0	0	null	0	0	null	0	0	null	0	0	null	0	0	null	0	0
t--c-------	Ancestor_S75_1	358	358	null	0	0	null	0	0	A2o6_S77_3	509539	1705500	null	0	0	null	0	0	null	0	0	null	0	0	null	0	0	null	0	0	null	0	0
t--c-------	Ancestor_S75_1	357	357	null	0	0	null	0	0	A2o6_S77_3	509540	1705501	null	0	0	null	0	0	null	0	0	null	0	0	null	0	0	null	0	0	null	0	0
t--c-------	Ancestor_S75_1	356	356	null	0	0	null	0	0	A2o6_S77_3	509541	1705502	null	0	0	null	0	0	null	0	0	null	0	0	null	0	0	null	0	0	null	0	0
g--a-------	Ancestor_S75_1	354	354	null	0	0	null	0	0	A2o6_S77_3	509543	1705504	null	0	0	null	0	0	null	0	0	null	0	0	null	0	0	null	0	0	null	0	0
g--a-------	Ancestor_S75_1	353	353	null	0	0	null	0	0	A2o6_S77_3	509544	1705505	null	0	0	null	0	0	null	0	0	null	0	0	null	0	0	null	0	0	null	0	0
t--a-------	Ancestor_S75_1	347	347	null	0	0	null	0	0	A2o6_S77_3	509546	1705507	null	0	0	null	0	0	null	0	0	null	0	0	null	0	0	null	0	0	null	0	0
c--g-------	Ancestor_S75_1	344	344	null	0	0	null	0	0	A2o6_S77_3	509549	1705510	null	0	0	null	0	0	null	0	0	null	0	0	null	0	0	null	0	0	null	0	0
c--a-------	Ancestor_S75_1	343	343	null	0	0	null	0	0	A2o6_S77_3	509550	1705511	null	0	0	null	0	0	null	0	0	null	0	0	null	0	0	null	0	0	null	0	0
t--c-------	Ancestor_S75_1	342	342	null	0	0	null	0	0	A2o6_S77_3	509551	1705512	null	0	0	null	0	0	null	0	0	null	0	0	null	0	0	null	0	0	null	0	0
c--a-------	Ancestor_S75_1	338	338	null	0	0	null	0	0	A2o6_S77_3	509555	1705516	null	0	0	null	0	0	null	0	0	null	0	0	null	0	0	null	0	0	null	0	0
c--g-------	Ancestor_S75_1	336	336	null	0	0	null	0	0	A2o6_S77_3	509557	1705518	null	0	0	null	0	0	null	0	0	null	0	0	null	0	0	null	0	0	null	0	0
c--g-------	Ancestor_S75_1	333	333	null	0	0	null	0	0	A2o6_S77_3	509560	1705521	null	0	0	null	0	0	null	0	0	null	0	0	null	0	0	null	0	0	null	0	0
t--c-------	Ancestor_S75_1	332	332	null	0	0	null	0	0	A2o6_S77_3	509561	1705522	null	0	0	null	0	0	null	0	0	null	0	0	null	0	0	null	0	0	null	0	0
a--c-------	Ancestor_S75_1	330	330	null	0	0	null	0	0	A2o6_S77_3	509563	1705524	null	0	0	null	0	0	null	0	0	null	0	0	null	0	0	null	0	0	null	0	0
c--a-------	Ancestor_S75_1	329	329	null	0	0	null	0	0	A2o6_S77_3	509564	1705525	null	0	0	null	0	0	null	0	0	null	0	0	null	0	0	null	0	0	null	0	0
c--a-------	Ancestor_S75_1	328	328	null	0	0	null	0	0	A2o6_S77_3	509565	1705526	null	0	0	null	0	0	null	0	0	null	0	0	null	0	0	null	0	0	null	0	0
a--t-------	Ancestor_S75_1	325	325	null	0	0	null	0	0	A2o6_S77_3	509568	1705529	null	0	0	null	0	0	null	0	0	null	0	0	null	0	0	null	0	0	null	0	0
c--a-------	Ancestor_S75_1	324	324	null	0	0	null	0	0	A2o6_S77_3	509569	1705530	null	0	0	null	0	0	null	0	0	null	0	0	null	0	0	null	0	0	null	0	0
a--g-------	Ancestor_S75_1	321	321	null	0	0	null	0	0	A2o6_S77_3	509572	1705533	null	0	0	null	0	0	null	0	0	null	0	0	null	0	0	null	0	0	null	0	0
g--a-------	Ancestor_S75_1	312	312	null	0	0	null	0	0	A2o6_S77_3	509573	1705534	null	0	0	null	0	0	null	0	0	null	0	0	null	0	0	null	0	0	null	0	0
c--t-------	Ancestor_S75_1	309	309	null	0	0	null	0	0	A2o6_S77_3	509576	1705537	null	0	0	null	0	0	null	0	0	null	0	0	null	0	0	null	0	0	null	0	0
a--t-------	Ancestor_S75_1	308	308	null	0	0	null	0	0	A2o6_S77_3	509577	1705538	null	0	0	null	0	0	null	0	0	null	0	0	null	0	0	null	0	0	null	0	0
t--a-------	Ancestor_S75_1	306	306	null	0	0	null	0	0	A2o6_S77_3	509579	1705540	null	0	0	null	0	0	null	0	0	null	0	0	null	0	0	null	0	0	null	0	0
g--a-------	Ancestor_S75_1	305	305	null	0	0	null	0	0	A2o6_S77_3	509580	1705541	null	0	0	null	0	0	null	0	0	null	0	0	null	0	0	null	0	0	null	0	0
a--g-------	Ancestor_S75_1	304	304	null	0	0	null	0	0	A2o6_S77_3	509581	1705542	null	0	0	null	0	0	null	0	0	null	0	0	null	0	0	null	0	0	null	0	0
t--c-------	Ancestor_S75_1	299	299	null	0	0	null	0	0	A2o6_S77_3	509586	1705547	null	0	0	null	0	0	null	0	0	null	0	0	null	0	0	null	0	0	null	0	0
t--c-------	Ancestor_S75_1	297	297	null	0	0	null	0	0	A2o6_S77_3	509588	1705549	null	0	0	null	0	0	null	0	0	null	0	0	null	0	0	null	0	0	null	0	0
c--t-------	Ancestor_S75_1	296	296	null	0	0	null	0	0	A2o6_S77_3	509589	1705550	null	0	0	null	0	0	null	0	0	null	0	0	null	0	0	null	0	0	null	0	0
g--a-------	Ancestor_S75_1	293	293	null	0	0	null	0	0	A2o6_S77_3	509592	1705553	null	0	0	null	0	0	null	0	0	null	0	0	null	0	0	null	0	0	null	0	0
t--a-------	Ancestor_S75_1	292	292	null	0	0	null	0	0	A2o6_S77_3	509593	1705554	null	0	0	null	0	0	null	0	0	null	0	0	null	0	0	null	0	0	null	0	0
t--g-------	Ancestor_S75_1	291	291	null	0	0	null	0	0	A2o6_S77_3	509594	1705555	null	0	0	null	0	0	null	0	0	null	0	0	null	0	0	null	0	0	null	0	0
g--a-------	Ancestor_S75_1	289	289	null	0	0	null	0	0	A2o6_S77_3	509596	1705557	null	0	0	null	0	0	null	0	0	null	0	0	null	0	0	null	0	0	null	0	0
t--c-------	Ancestor_S75_1	288	288	null	0	0	null	0	0	A2o6_S77_3	509597	1705558	null	0	0	null	0	0	null	0	0	null	0	0	null	0	0	null	0	0	null	0	0
a--t-------	Ancestor_S75_1	286	286	null	0	0	null	0	0	A2o6_S77_3	509599	1705560	null	0	0	null	0	0	null	0	0	null	0	0	null	0	0	null	0	0	null	0	0
a--g-------	Ancestor_S75_1	282	282	null	0	0	null	0	0	A2o6_S77_3	509603	1705564	null	0	0	null	0	0	null	0	0	null	0	0	null	0	0	null	0	0	null	0	0
t--g-------	Ancestor_S75_1	280	280	null	0	0	null	0	0	A2o6_S77_3	509605	1705566	null	0	0	null	0	0	null	0	0	null	0	0	null	0	0	null	0	0	null	0	0
t--a-------	Ancestor_S75_1	277	277	null	0	0	null	0	0	A2o6_S77_3	509608	1705569	null	0	0	null	0	0	null	0	0	null	0	0	null	0	0	null	0	0	null	0	0
a--t-------	Ancestor_S75_1	274	274	null	0	0	null	0	0	A2o6_S77_3	509611	1705572	null	0	0	null	0	0	null	0	0	null	0	0	null	0	0	null	0	0	null	0	0
t--c-------	Ancestor_S75_1	272	272	null	0	0	null	0	0	A2o6_S77_3	509613	1705574	null	0	0	null	0	0	null	0	0	null	0	0	null	0	0	null	0	0	null	0	0
a--g-------	Ancestor_S75_1	271	271	null	0	0	null	0	0	A2o6_S77_3	509614	1705575	null	0	0	null	0	0	null	0	0	null	0	0	null	0	0	null	0	0	null	0	0
c--a-------	Ancestor_S75_1	270	270	null	0	0	null	0	0	A2o6_S77_3	509615	1705576	null	0	0	null	0	0	null	0	0	null	0	0	null	0	0	null	0	0	null	0	0
c--t-------	Ancestor_S75_1	269	269	null	0	0	null	0	0	A2o6_S77_3	509616	1705577	null	0	0	null	0	0	null	0	0	null	0	0	null	0	0	null	0	0	null	0	0
t--g-------	Ancestor_S75_1	268	268	null	0	0	null	0	0	A2o6_S77_3	509617	1705578	null	0	0	null	0	0	null	0	0	null	0	0	null	0	0	null	0	0	null	0	0
a--t-------	Ancestor_S75_1	265	265	null	0	0	null	0	0	A2o6_S77_3	509620	1705581	null	0	0	null	0	0	null	0	0	null	0	0	null	0	0	null	0	0	null	0	0
g--a-------	Ancestor_S75_1	264	264	null	0	0	null	0	0	A2o6_S77_3	509621	1705582	null	0	0	null	0	0	null	0	0	null	0	0	null	0	0	null	0	0	null	0	0
g--a-------	Ancestor_S75_1	263	263	null	0	0	null	0	0	A2o6_S77_3	509622	1705583	null	0	0	null	0	0	null	0	0	null	0	0	null	0	0	null	0	0	null	0	0
c--g-------	Ancestor_S75_1	262	262	null	0	0	null	0	0	A2o6_S77_3	509623	1705584	null	0	0	null	0	0	null	0	0	null	0	0	null	0	0	null	0	0	null	0	0
t--a-------	Ancestor_S75_1	260	260	null	0	0	null	0	0	A2o6_S77_3	509625	1705586	null	0	0	null	0	0	null	0	0	null	0	0	null	0	0	null	0	0	null	0	0
t--a-------	Ancestor_S75_1	259	259	null	0	0	null	0	0	A2o6_S77_3	509626	1705587	null	0	0	null	0	0	null	0	0	null	0	0	null	0	0	null	0	0	null	0	0
g--c-------	Ancestor_S75_1	257	257	null	0	0	null	0	0	A2o6_S77_3	509628	1705589	null	0	0	null	0	0	null	0	0	null	0	0	null	0	0	null	0	0	null	0	0
a--t-------	Ancestor_S75_1	253	253	null	0	0	null	0	0	A2o6_S77_3	509632	1705593	null	0	0	null	0	0	null	0	0	null	0	0	null	0	0	null	0	0	null	0	0
c--a-------	Ancestor_S75_1	251	251	null	0	0	null	0	0	A2o6_S77_3	509637	1705598	null	0	0	null	0	0	null	0	0	null	0	0	null	0	0	null	0	0	null	0	0
a--g-------	Ancestor_S75_1	250	250	null	0	0	null	0	0	A2o6_S77_3	509638	1705599	null	0	0	null	0	0	null	0	0	null	0	0	null	0	0	null	0	0	null	0	0
t--c-------	Ancestor_S75_1	247	247	null	0	0	null	0	0	A2o6_S77_3	509641	1705602	null	0	0	null	0	0	null	0	0	null	0	0	null	0	0	null	0	0	null	0	0
a--c-------	Ancestor_S75_1	243	243	null	0	0	null	0	0	A2o6_S77_3	509645	1705606	null	0	0	null	0	0	null	0	0	null	0	0	null	0	0	null	0	0	null	0	0
a--t-------	Ancestor_S75_1	242	242	null	0	0	null	0	0	A2o6_S77_3	509646	1705607	null	0	0	null	0	0	null	0	0	null	0	0	null	0	0	null	0	0	null	0	0
g--a-------	Ancestor_S75_1	241	241	null	0	0	null	0	0	A2o6_S77_3	509647	1705608	null	0	0	null	0	0	null	0	0	null	0	0	null	0	0	null	0	0	null	0	0
c--t-------	Ancestor_S75_1	239	239	null	0	0	null	0	0	A2o6_S77_3	509649	1705610	null	0	0	null	0	0	null	0	0	null	0	0	null	0	0	null	0	0	null	0	0
a--t-------	Ancestor_S75_1	231	231	null	0	0	null	0	0	A2o6_S77_3	509657	1705618	null	0	0	null	0	0	null	0	0	null	0	0	null	0	0	null	0	0	null	0	0
cccc-cgcccc	Ancestor_S75_6	319615	3081040	A1o10_S76_7	247451	3097642	A2o10_S79_8	53688	3355765	A2o6_S77_9	53688	3511952	null	0	0	A2a10_S80_8	53688	3624564	F1o10_S81_22	57786	4803757	F2a6_S83_8	53688	3424196	F2a10_S85_6	318735	2927685	F2o6_S82_7	247105	3481803	F2o10_S84_6	247100	2757581
aaaaaagaaaa	Ancestor_S75_6	319616	3081041	A1o10_S76_7	247452	3097643	A2o10_S79_8	53687	3355764	A2o6_S77_9	53687	3511951	A2a6_S78_9	53687	3427019	A2a10_S80_8	53687	3624563	F1o10_S81_22	57787	4803758	F2a6_S83_8	53687	3424195	F2a10_S85_6	318736	2927686	F2o6_S82_7	247106	3481804	F2o10_S84_6	247101	2757582
cccccctcccc	Ancestor_S75_6	319617	3081042	A1o10_S76_7	247453	3097644	A2o10_S79_8	53686	3355763	A2o6_S77_9	53686	3511950	A2a6_S78_9	53686	3427018	A2a10_S80_8	53686	3624562	F1o10_S81_22	57788	4803759	F2a6_S83_8	53686	3424194	F2a10_S85_6	318737	2927687	F2o6_S82_7	247107	3481805	F2o10_S84_6	247102	2757583
ttttttatttt	Ancestor_S75_6	319618	3081043	A1o10_S76_7	247454	3097645	A2o10_S79_8	53685	3355762	A2o6_S77_9	53685	3511949	A2a6_S78_9	53685	3427017	A2a10_S80_8	53685	3624561	F1o10_S81_22	57789	4803760	F2a6_S83_8	53685	3424193	F2a10_S85_6	318738	2927688	F2o6_S82_7	247108	3481806	F2o10_S84_6	247103	2757584
cccccctcccc	Ancestor_S75_6	319619	3081044	A1o10_S76_7	247455	3097646	A2o10_S79_8	53684	3355761	A2o6_S77_9	53684	3511948	A2a6_S78_9	53684	3427016	A2a10_S80_8	53684	3624560	F1o10_S81_22	57790	4803761	F2a6_S83_8	53684	3424192	F2a10_S85_6	318739	2927689	F2o6_S82_7	247109	3481807	F2o10_S84_6	247104	2757585
aaaaaataaaa	Ancestor_S75_6	319621	3081046	A1o10_S76_7	247457	3097648	A2o10_S79_8	53682	3355759	A2o6_S77_9	53682	3511946	A2a6_S78_9	53682	3427014	A2a10_S80_8	53682	3624558	F1o10_S81_22	57792	4803763	F2a6_S83_8	53682	3424190	F2a10_S85_6	318741	2927691	F2o6_S82_7	247111	3481809	F2o10_S84_6	247106	2757587
aaaaaataaaa	Ancestor_S75_6	319624	3081049	A1o10_S76_7	247460	3097651	A2o10_S79_8	53679	3355756	A2o6_S77_9	53679	3511943	A2a6_S78_9	53679	3427011	A2a10_S80_8	53679	3624555	F1o10_S81_22	57795	4803766	F2a6_S83_8	53679	3424187	F2a10_S85_6	318744	2927694	F2o6_S82_7	247114	3481812	F2o10_S84_6	247109	2757590
aaaaaagaaaa	Ancestor_S75_6	319627	3081052	A1o10_S76_7	247463	3097654	A2o10_S79_8	53676	3355753	A2o6_S77_9	53676	3511940	A2a6_S78_9	53676	3427008	A2a10_S80_8	53676	3624552	F1o10_S81_22	57798	4803769	F2a6_S83_8	53676	3424184	F2a10_S85_6	318747	2927697	F2o6_S82_7	247117	3481815	F2o10_S84_6	247112	2757593
ttttttatttt	Ancestor_S75_6	319628	3081053	A1o10_S76_7	247464	3097655	A2o10_S79_8	53675	3355752	A2o6_S77_9	53675	3511939	A2a6_S78_9	53675	3427007	A2a10_S80_8	53675	3624551	F1o10_S81_22	57799	4803770	F2a6_S83_8	53675	3424183	F2a10_S85_6	318748	2927698	F2o6_S82_7	247118	3481816	F2o10_S84_6	247113	2757594
ttttttgtttt	Ancestor_S75_6	319631	3081056	A1o10_S76_7	247467	3097658	A2o10_S79_8	53672	3355749	A2o6_S77_9	53672	3511936	A2a6_S78_9	53672	3427004	A2a10_S80_8	53672	3624548	F1o10_S81_22	57802	4803773	F2a6_S83_8	53672	3424180	F2a10_S85_6	318751	2927701	F2o6_S82_7	247121	3481819	F2o10_S84_6	247116	2757597
aaaaaataaaa	Ancestor_S75_6	319632	3081057	A1o10_S76_7	247468	3097659	A2o10_S79_8	53671	3355748	A2o6_S77_9	53671	3511935	A2a6_S78_9	53671	3427003	A2a10_S80_8	53671	3624547	F1o10_S81_22	57803	4803774	F2a6_S83_8	53671	3424179	F2a10_S85_6	318752	2927702	F2o6_S82_7	247122	3481820	F2o10_S84_6	247117	2757598
ccccccacccc	Ancestor_S75_6	319635	3081060	A1o10_S76_7	247471	3097662	A2o10_S79_8	53668	3355745	A2o6_S77_9	53668	3511932	A2a6_S78_9	53668	3427000	A2a10_S80_8	53668	3624544	F1o10_S81_22	57811	4803782	F2a6_S83_8	53668	3424176	F2a10_S85_6	318755	2927705	F2o6_S82_7	247125	3481823	F2o10_S84_6	247120	2757601
---t-g-----	null	0	0	null	0	0	null	0	0	A2o6_S77_10	787	3651987	null	0	0	A2a10_S80_9	231	3764043	null	0	0	null	0	0	null	0	0	null	0	0	null	0	0
---g-a-----	null	0	0	null	0	0	null	0	0	A2o6_S77_10	775	3651975	null	0	0	A2a10_S80_9	219	3764031	null	0	0	null	0	0	null	0	0	null	0	0	null	0	0
---a-g-----	null	0	0	null	0	0	null	0	0	A2o6_S77_10	757	3651957	null	0	0	A2a10_S80_9	201	3764013	null	0	0	null	0	0	null	0	0	null	0	0	null	0	0
---t-c-----	null	0	0	null	0	0	null	0	0	A2o6_S77_10	751	3651951	null	0	0	A2a10_S80_9	195	3764007	null	0	0	null	0	0	null	0	0	null	0	0	null	0	0
---gga-----	null	0	0	null	0	0	null	0	0	A2o6_S77_10	691	3651891	A2a6_S78_10	363	3566636	A2a10_S80_9	135	3763947	null	0	0	null	0	0	null	0	0	null	0	0	null	0	0
---ttc-----	null	0	0	null	0	0	null	0	0	A2o6_S77_10	670	3651870	A2a6_S78_10	342	3566615	A2a10_S80_9	114	3763926	null	0	0	null	0	0	null	0	0	null	0	0	null	0	0
---aag-----	null	0	0	null	0	0	null	0	0	A2o6_S77_10	661	3651861	A2a6_S78_10	333	3566606	A2a10_S80_9	105	3763917	null	0	0	null	0	0	null	0	0	null	0	0	null	0	0
---aag-----	null	0	0	null	0	0	null	0	0	A2o6_S77_10	592	3651792	A2a6_S78_10	264	3566537	A2a10_S80_9	36	3763848	null	0	0	null	0	0	null	0	0	null	0	0	null	0	0
aaaaaaaaaga	Ancestor_S75_6	194465	2955890	A1o10_S76_7	122301	2972492	A2o10_S79_8	178838	3480915	A2o6_S77_9	178838	3637102	A2a6_S78_9	178838	3552170	A2a10_S80_8	178838	3749714	F1o10_S81_22	43610	4789581	F2a6_S83_8	178838	3549346	F2a10_S85_6	193585	2802535	F2o6_S82_7	121955	3356653	F2o10_S84_6	121950	2632431
t--t-tttc--	Ancestor_S75_6	72191	2833616	null	0	0	null	0	0	A2o6_S77_10	72191	3723391	null	0	0	A2a10_S80_9	71653	3835465	F1o10_S81_9	69250	3355171	F2a6_S83_19	208	4719196	F2a10_S85_6	72191	2681141	null	0	0	null	0	0
ccccctctccc	Ancestor_S75_6	2999	2764424	A1o10_S76_20	69046	4872645	A2o10_S79_19	69182	4739344	A2o6_S77_10	2999	3654199	A2a6_S78_10	2671	3568944	A2a10_S80_9	2461	3766273	F1o10_S81_9	58	3285979	F2a6_S83_19	69400	4788388	F2a10_S85_6	2999	2611949	F2o6_S82_16	69046	4683843	F2o10_S84_20	69192	4876807
cccccgcgccc	Ancestor_S75_6	2949	2764374	A1o10_S76_20	69096	4872695	A2o10_S79_19	69232	4739394	A2o6_S77_10	2949	3654149	A2a6_S78_10	2621	3568894	A2a10_S80_9	2411	3766223	F1o10_S81_9	8	3285929	F2a6_S83_19	69450	4788438	F2a10_S85_6	2949	2611899	F2o6_S82_16	69096	4683893	F2o10_S84_20	69242	4876857
aaaaatataaa	Ancestor_S75_6	2946	2764371	A1o10_S76_20	69099	4872698	A2o10_S79_19	69235	4739397	A2o6_S77_10	2946	3654146	A2a6_S78_10	2618	3568891	A2a10_S80_9	2408	3766220	F1o10_S81_9	5	3285926	F2a6_S83_19	69453	4788441	F2a10_S85_6	2946	2611896	F2o6_S82_16	69099	4683896	F2o10_S84_20	69245	4876860
aaaaag-gaaa	Ancestor_S75_6	2943	2764368	A1o10_S76_20	69102	4872701	A2o10_S79_19	69238	4739400	A2o6_S77_10	2943	3654143	A2a6_S78_10	2615	3568888	A2a10_S80_9	2405	3766217	F1o10_S81_9	2	3285923	F2a6_S83_19	69456	4788444	F2a10_S85_6	2943	2611893	F2o6_S82_16	69102	4683899	F2o10_S84_20	69248	4876863
tttttc-cttt	Ancestor_S75_6	2925	2764350	A1o10_S76_20	69120	4872719	A2o10_S79_19	69256	4739418	A2o6_S77_10	2925	3654125	A2a6_S78_10	2597	3568870	A2a10_S80_9	2387	3766199	null	0	0	F2a6_S83_19	69474	4788462	F2a10_S85_6	2925	2611875	F2o6_S82_16	69120	4683917	F2o10_S84_20	69266	4876881
ccccct-tccc	Ancestor_S75_6	2917	2764342	A1o10_S76_20	69128	4872727	A2o10_S79_19	69264	4739426	A2o6_S77_10	2917	3654117	A2a6_S78_10	2589	3568862	A2a10_S80_9	2379	3766191	null	0	0	F2a6_S83_19	69482	4788470	F2a10_S85_6	2917	2611867	F2o6_S82_16	69128	4683925	F2o10_S84_20	69274	4876889
aaaaac-caaa	Ancestor_S75_6	2904	2764329	A1o10_S76_20	69141	4872740	A2o10_S79_19	69277	4739439	A2o6_S77_10	2904	3654104	A2a6_S78_10	2576	3568849	A2a10_S80_9	2366	3766178	null	0	0	F2a6_S83_19	69495	4788483	F2a10_S85_6	2904	2611854	F2o6_S82_16	69141	4683938	F2o10_S84_20	69287	4876902
ttttta-attt	Ancestor_S75_6	2859	2764284	A1o10_S76_20	69186	4872785	A2o10_S79_19	69322	4739484	A2o6_S77_10	2859	3654059	A2a6_S78_10	2531	3568804	A2a10_S80_9	2321	3766133	null	0	0	F2a6_S83_19	69540	4788528	F2a10_S85_6	2859	2611809	F2o6_S82_16	69186	4683983	F2o10_S84_20	69332	4876947
gggggc-cggg	Ancestor_S75_6	2852	2764277	A1o10_S76_20	69193	4872792	A2o10_S79_19	69329	4739491	A2o6_S77_10	2852	3654052	A2a6_S78_10	2524	3568797	A2a10_S80_9	2314	3766126	null	0	0	F2a6_S83_19	69547	4788535	F2a10_S85_6	2852	2611802	F2o6_S82_16	69193	4683990	F2o10_S84_20	69339	4876954
gggggt-tggg	Ancestor_S75_6	2845	2764270	A1o10_S76_20	69200	4872799	A2o10_S79_19	69336	4739498	A2o6_S77_10	2845	3654045	A2a6_S78_10	2517	3568790	A2a10_S80_9	2307	3766119	null	0	0	F2a6_S83_19	69554	4788542	F2a10_S85_6	2845	2611795	F2o6_S82_16	69200	4683997	F2o10_S84_20	69346	4876961
tttttc-cttt	Ancestor_S75_6	2844	2764269	A1o10_S76_20	69201	4872800	A2o10_S79_19	69337	4739499	A2o6_S77_10	2844	3654044	A2a6_S78_10	2516	3568789	A2a10_S80_9	2306	3766118	null	0	0	F2a6_S83_19	69555	4788543	F2a10_S85_6	2844	2611794	F2o6_S82_16	69201	4683998	F2o10_S84_20	69347	4876962
ccccct-tccc	Ancestor_S75_6	2826	2764251	A1o10_S76_20	69219	4872818	A2o10_S79_19	69355	4739517	A2o6_S77_10	2826	3654026	A2a6_S78_10	2498	3568771	A2a10_S80_9	2288	3766100	null	0	0	F2a6_S83_19	69573	4788561	F2a10_S85_6	2826	2611776	F2o6_S82_16	69219	4684016	F2o10_S84_20	69365	4876980
ggggga-aggg	Ancestor_S75_6	2739	2764164	A1o10_S76_20	69306	4872905	A2o10_S79_19	69442	4739604	A2o6_S77_10	2739	3653939	A2a6_S78_10	2411	3568684	A2a10_S80_9	2201	3766013	null	0	0	F2a6_S83_19	69660	4788648	F2a10_S85_6	2739	2611689	F2o6_S82_16	69306	4684103	F2o10_S84_20	69452	4877067
ggggga-aggg	Ancestor_S75_6	2715	2764140	A1o10_S76_20	69330	4872929	A2o10_S79_19	69466	4739628	A2o6_S77_10	2715	3653915	A2a6_S78_10	2387	3568660	A2a10_S80_9	2177	3765989	null	0	0	F2a6_S83_19	69684	4788672	F2a10_S85_6	2715	2611665	F2o6_S82_16	69330	4684127	F2o10_S84_20	69476	4877091
ggggga-aggg	Ancestor_S75_6	2688	2764113	A1o10_S76_20	69357	4872956	A2o10_S79_19	69493	4739655	A2o6_S77_10	2688	3653888	A2a6_S78_10	2360	3568633	A2a10_S80_9	2150	3765962	null	0	0	F2a6_S83_19	69711	4788699	F2a10_S85_6	2688	2611638	F2o6_S82_16	69357	4684154	F2o10_S84_20	69503	4877118
ccccca-accc	Ancestor_S75_6	2678	2764103	A1o10_S76_20	69367	4872966	A2o10_S79_19	69503	4739665	A2o6_S77_10	2678	3653878	A2a6_S78_10	2350	3568623	A2a10_S80_9	2140	3765952	null	0	0	F2a6_S83_19	69721	4788709	F2a10_S85_6	2678	2611628	F2o6_S82_16	69367	4684164	F2o10_S84_20	69513	4877128
aaaaac-caaa	Ancestor_S75_6	2675	2764100	A1o10_S76_20	69370	4872969	A2o10_S79_19	69506	4739668	A2o6_S77_10	2675	3653875	A2a6_S78_10	2347	3568620	A2a10_S80_9	2137	3765949	null	0	0	F2a6_S83_19	69724	4788712	F2a10_S85_6	2675	2611625	F2o6_S82_16	69370	4684167	F2o10_S84_20	69516	4877131
ggggga-aggg	Ancestor_S75_6	2671	2764096	A1o10_S76_20	69374	4872973	A2o10_S79_19	69510	4739672	A2o6_S77_10	2671	3653871	A2a6_S78_10	2343	3568616	A2a10_S80_9	2133	3765945	null	0	0	F2a6_S83_19	69728	4788716	F2a10_S85_6	2671	2611621	F2o6_S82_16	69374	4684171	F2o10_S84_20	69520	4877135
tttttc-cttt	Ancestor_S75_6	2670	2764095	A1o10_S76_20	69375	4872974	A2o10_S79_19	69511	4739673	A2o6_S77_10	2670	3653870	A2a6_S78_10	2342	3568615	A2a10_S80_9	2132	3765944	null	0	0	F2a6_S83_19	69729	4788717	F2a10_S85_6	2670	2611620	F2o6_S82_16	69375	4684172	F2o10_S84_20	69521	4877136
aaaaag-gaaa	Ancestor_S75_6	2653	2764078	A1o10_S76_20	69392	4872991	A2o10_S79_19	69528	4739690	A2o6_S77_10	2653	3653853	A2a6_S78_10	2325	3568598	A2a10_S80_9	2115	3765927	null	0	0	F2a6_S83_19	69746	4788734	F2a10_S85_6	2653	2611603	F2o6_S82_16	69392	4684189	F2o10_S84_20	69538	4877153
ttttta-attt	Ancestor_S75_6	2646	2764071	A1o10_S76_20	69399	4872998	A2o10_S79_19	69535	4739697	A2o6_S77_10	2646	3653846	A2a6_S78_10	2318	3568591	A2a10_S80_9	2108	3765920	null	0	0	F2a6_S83_19	69753	4788741	F2a10_S85_6	2646	2611596	F2o6_S82_16	69399	4684196	F2o10_S84_20	69545	4877160
aaaaag-gaaa	Ancestor_S75_6	2601	2764026	A1o10_S76_20	69444	4873043	A2o10_S79_19	69580	4739742	A2o6_S77_10	2601	3653801	A2a6_S78_10	2273	3568546	A2a10_S80_9	2063	3765875	null	0	0	F2a6_S83_19	69798	4788786	F2a10_S85_6	2601	2611551	F2o6_S82_16	69444	4684241	F2o10_S84_20	69590	4877205
ttttta-attt	Ancestor_S75_6	2592	2764017	A1o10_S76_20	69453	4873052	A2o10_S79_19	69589	4739751	A2o6_S77_10	2592	3653792	A2a6_S78_10	2264	3568537	A2a10_S80_9	2054	3765866	null	0	0	F2a6_S83_19	69807	4788795	F2a10_S85_6	2592	2611542	F2o6_S82_16	69453	4684250	F2o10_S84_20	69599	4877214
tttttc-cttt	Ancestor_S75_6	2584	2764009	A1o10_S76_20	69461	4873060	A2o10_S79_19	69597	4739759	A2o6_S77_10	2584	3653784	A2a6_S78_10	2256	3568529	A2a10_S80_9	2046	3765858	null	0	0	F2a6_S83_19	69815	4788803	F2a10_S85_6	2584	2611534	F2o6_S82_16	69461	4684258	F2o10_S84_20	69607	4877222
ggggga-aggg	Ancestor_S75_6	2583	2764008	A1o10_S76_20	69462	4873061	A2o10_S79_19	69598	4739760	A2o6_S77_10	2583	3653783	A2a6_S78_10	2255	3568528	A2a10_S80_9	2045	3765857	null	0	0	F2a6_S83_19	69816	4788804	F2a10_S85_6	2583	2611533	F2o6_S82_16	69462	4684259	F2o10_S84_20	69608	4877223
cccccg-gccc	Ancestor_S75_6	2578	2764003	A1o10_S76_20	69467	4873066	A2o10_S79_19	69603	4739765	A2o6_S77_10	2578	3653778	A2a6_S78_10	2250	3568523	A2a10_S80_9	2040	3765852	null	0	0	F2a6_S83_19	69821	4788809	F2a10_S85_6	2578	2611528	F2o6_S82_16	69467	4684264	F2o10_S84_20	69613	4877228
ccccct-tccc	Ancestor_S75_6	2577	2764002	A1o10_S76_20	69468	4873067	A2o10_S79_19	69604	4739766	A2o6_S77_10	2577	3653777	A2a6_S78_10	2249	3568522	A2a10_S80_9	2039	3765851	null	0	0	F2a6_S83_19	69822	4788810	F2a10_S85_6	2577	2611527	F2o6_S82_16	69468	4684265	F2o10_S84_20	69614	4877229
tttttc-cttt	Ancestor_S75_6	2571	2763996	A1o10_S76_20	69474	4873073	A2o10_S79_19	69610	4739772	A2o6_S77_10	2571	3653771	A2a6_S78_10	2243	3568516	A2a10_S80_9	2033	3765845	null	0	0	F2a6_S83_19	69828	4788816	F2a10_S85_6	2571	2611521	F2o6_S82_16	69474	4684271	F2o10_S84_20	69620	4877235
ccccct-tccc	Ancestor_S75_6	2550	2763975	A1o10_S76_20	69495	4873094	A2o10_S79_19	69631	4739793	A2o6_S77_10	2550	3653750	A2a6_S78_10	2222	3568495	A2a10_S80_9	2012	3765824	null	0	0	F2a6_S83_19	69849	4788837	F2a10_S85_6	2550	2611500	F2o6_S82_16	69495	4684292	F2o10_S84_20	69641	4877256
gggggc-cggg	Ancestor_S75_6	2544	2763969	A1o10_S76_20	69501	4873100	A2o10_S79_19	69637	4739799	A2o6_S77_10	2544	3653744	A2a6_S78_10	2216	3568489	A2a10_S80_9	2006	3765818	null	0	0	F2a6_S83_19	69855	4788843	F2a10_S85_6	2544	2611494	F2o6_S82_16	69501	4684298	F2o10_S84_20	69647	4877262
aaaaag-gaaa	Ancestor_S75_6	2535	2763960	A1o10_S76_20	69510	4873109	A2o10_S79_19	69646	4739808	A2o6_S77_10	2535	3653735	A2a6_S78_10	2207	3568480	A2a10_S80_9	1997	3765809	null	0	0	F2a6_S83_19	69864	4788852	F2a10_S85_6	2535	2611485	F2o6_S82_16	69510	4684307	F2o10_S84_20	69656	4877271
ggggga-aggg	Ancestor_S75_6	2526	2763951	A1o10_S76_20	69519	4873118	A2o10_S79_19	69655	4739817	A2o6_S77_10	2526	3653726	A2a6_S78_10	2198	3568471	A2a10_S80_9	1988	3765800	null	0	0	F2a6_S83_19	69873	4788861	F2a10_S85_6	2526	2611476	F2o6_S82_16	69519	4684316	F2o10_S84_20	69665	4877280
aaaaac-caaa	Ancestor_S75_6	2503	2763928	A1o10_S76_20	69542	4873141	A2o10_S79_19	69678	4739840	A2o6_S77_10	2503	3653703	A2a6_S78_10	2175	3568448	A2a10_S80_9	1965	3765777	null	0	0	F2a6_S83_19	69896	4788884	F2a10_S85_6	2503	2611453	F2o6_S82_16	69542	4684339	F2o10_S84_20	69688	4877303
aaaaag-gaaa	Ancestor_S75_6	2502	2763927	A1o10_S76_20	69543	4873142	A2o10_S79_19	69679	4739841	A2o6_S77_10	2502	3653702	A2a6_S78_10	2174	3568447	A2a10_S80_9	1964	3765776	null	0	0	F2a6_S83_19	69897	4788885	F2a10_S85_6	2502	2611452	F2o6_S82_16	69543	4684340	F2o10_S84_20	69689	4877304
aaaaat-taaa	Ancestor_S75_6	2499	2763924	A1o10_S76_20	69546	4873145	A2o10_S79_19	69682	4739844	A2o6_S77_10	2499	3653699	A2a6_S78_10	2171	3568444	A2a10_S80_9	1961	3765773	null	0	0	F2a6_S83_19	69900	4788888	F2a10_S85_6	2499	2611449	F2o6_S82_16	69546	4684343	F2o10_S84_20	69692	4877307
ccccct-tccc	Ancestor_S75_6	2496	2763921	A1o10_S76_20	69549	4873148	A2o10_S79_19	69685	4739847	A2o6_S77_10	2496	3653696	A2a6_S78_10	2168	3568441	A2a10_S80_9	1958	3765770	null	0	0	F2a6_S83_19	69903	4788891	F2a10_S85_6	2496	2611446	F2o6_S82_16	69549	4684346	F2o10_S84_20	69695	4877310
aaaaag-gaaa	Ancestor_S75_6	2493	2763918	A1o10_S76_20	69552	4873151	A2o10_S79_19	69688	4739850	A2o6_S77_10	2493	3653693	A2a6_S78_10	2165	3568438	A2a10_S80_9	1955	3765767	null	0	0	F2a6_S83_19	69906	4788894	F2a10_S85_6	2493	2611443	F2o6_S82_16	69552	4684349	F2o10_S84_20	69698	4877313
aaaaac-caaa	Ancestor_S75_6	2491	2763916	A1o10_S76_20	69554	4873153	A2o10_S79_19	69690	4739852	A2o6_S77_10	2491	3653691	A2a6_S78_10	2163	3568436	A2a10_S80_9	1953	3765765	null	0	0	F2a6_S83_19	69908	4788896	F2a10_S85_6	2491	2611441	F2o6_S82_16	69554	4684351	F2o10_S84_20	69700	4877315
aaaaag-gaaa	Ancestor_S75_6	2481	2763906	A1o10_S76_20	69564	4873163	A2o10_S79_19	69700	4739862	A2o6_S77_10	2481	3653681	A2a6_S78_10	2153	3568426	A2a10_S80_9	1943	3765755	null	0	0	F2a6_S83_19	69918	4788906	F2a10_S85_6	2481	2611431	F2o6_S82_16	69564	4684361	F2o10_S84_20	69710	4877325
aaaaat-taaa	Ancestor_S75_6	2479	2763904	A1o10_S76_20	69566	4873165	A2o10_S79_19	69702	4739864	A2o6_S77_10	2479	3653679	A2a6_S78_10	2151	3568424	A2a10_S80_9	1941	3765753	null	0	0	F2a6_S83_19	69920	4788908	F2a10_S85_6	2479	2611429	F2o6_S82_16	69566	4684363	F2o10_S84_20	69712	4877327
aaaaag-gaaa	Ancestor_S75_6	2466	2763891	A1o10_S76_20	69579	4873178	A2o10_S79_19	69715	4739877	A2o6_S77_10	2466	3653666	A2a6_S78_10	2138	3568411	A2a10_S80_9	1928	3765740	null	0	0	F2a6_S83_19	69933	4788921	F2a10_S85_6	2466	2611416	F2o6_S82_16	69579	4684376	F2o10_S84_20	69725	4877340
aaaaag-gaaa	Ancestor_S75_6	2463	2763888	A1o10_S76_20	69582	4873181	A2o10_S79_19	69718	4739880	A2o6_S77_10	2463	3653663	A2a6_S78_10	2135	3568408	A2a10_S80_9	1925	3765737	null	0	0	F2a6_S83_19	69936	4788924	F2a10_S85_6	2463	2611413	F2o6_S82_16	69582	4684379	F2o10_S84_20	69728	4877343
aaaaag-gaaa	Ancestor_S75_6	2460	2763885	A1o10_S76_20	69585	4873184	A2o10_S79_19	69721	4739883	A2o6_S77_10	2460	3653660	A2a6_S78_10	2132	3568405	A2a10_S80_9	1922	3765734	null	0	0	F2a6_S83_19	69939	4788927	F2a10_S85_6	2460	2611410	F2o6_S82_16	69585	4684382	F2o10_S84_20	69731	4877346
aaaaag-gaaa	Ancestor_S75_6	2457	2763882	A1o10_S76_20	69588	4873187	A2o10_S79_19	69724	4739886	A2o6_S77_10	2457	3653657	A2a6_S78_10	2129	3568402	A2a10_S80_9	1919	3765731	null	0	0	F2a6_S83_19	69942	4788930	F2a10_S85_6	2457	2611407	F2o6_S82_16	69588	4684385	F2o10_S84_20	69734	4877349
aaaaat-taaa	Ancestor_S75_6	2448	2763873	A1o10_S76_20	69597	4873196	A2o10_S79_19	69733	4739895	A2o6_S77_10	2448	3653648	A2a6_S78_10	2120	3568393	A2a10_S80_9	1910	3765722	null	0	0	F2a6_S83_19	69951	4788939	F2a10_S85_6	2448	2611398	F2o6_S82_16	69597	4684394	F2o10_S84_20	69743	4877358
ttttta-attt	Ancestor_S75_6	2442	2763867	A1o10_S76_20	69603	4873202	A2o10_S79_19	69739	4739901	A2o6_S77_10	2442	3653642	A2a6_S78_10	2114	3568387	A2a10_S80_9	1904	3765716	null	0	0	F2a6_S83_19	69957	4788945	F2a10_S85_6	2442	2611392	F2o6_S82_16	69603	4684400	F2o10_S84_20	69749	4877364
tttt-c-cttt	Ancestor_S75_6	2409	2763834	A1o10_S76_20	69636	4873235	A2o10_S79_19	69772	4739934	A2o6_S77_10	2409	3653609	null	0	0	A2a10_S80_9	1871	3765683	null	0	0	F2a6_S83_19	69990	4788978	F2a10_S85_6	2409	2611359	F2o6_S82_16	69636	4684433	F2o10_S84_20	69782	4877397
gggg-c-cggg	Ancestor_S75_6	2406	2763831	A1o10_S76_20	69639	4873238	A2o10_S79_19	69775	4739937	A2o6_S77_10	2406	3653606	null	0	0	A2a10_S80_9	1868	3765680	null	0	0	F2a6_S83_19	69993	4788981	F2a10_S85_6	2406	2611356	F2o6_S82_16	69639	4684436	F2o10_S84_20	69785	4877400
aaaa-c-caaa	Ancestor_S75_6	2397	2763822	A1o10_S76_20	69648	4873247	A2o10_S79_19	69784	4739946	A2o6_S77_10	2397	3653597	null	0	0	A2a10_S80_9	1859	3765671	null	0	0	F2a6_S83_19	70002	4788990	F2a10_S85_6	2397	2611347	F2o6_S82_16	69648	4684445	F2o10_S84_20	69794	4877409
gggg-a-aggg	Ancestor_S75_6	2352	2763777	A1o10_S76_20	69693	4873292	A2o10_S79_19	69829	4739991	A2o6_S77_10	2352	3653552	null	0	0	A2a10_S80_9	1814	3765626	null	0	0	F2a6_S83_19	70047	4789035	F2a10_S85_6	2352	2611302	F2o6_S82_16	69693	4684490	F2o10_S84_20	69839	4877454
cccc-a-accc	Ancestor_S75_6	2346	2763771	A1o10_S76_20	69699	4873298	A2o10_S79_19	69835	4739997	A2o6_S77_10	2346	3653546	null	0	0	A2a10_S80_9	1808	3765620	null	0	0	F2a6_S83_19	70053	4789041	F2a10_S85_6	2346	2611296	F2o6_S82_16	69699	4684496	F2o10_S84_20	69845	4877460
tttt-c-cttt	Ancestor_S75_6	2322	2763747	A1o10_S76_20	69723	4873322	A2o10_S79_19	69859	4740021	A2o6_S77_10	2322	3653522	null	0	0	A2a10_S80_9	1784	3765596	null	0	0	F2a6_S83_19	70077	4789065	F2a10_S85_6	2322	2611272	F2o6_S82_16	69723	4684520	F2o10_S84_20	69869	4877484
tttt-c-cttt	Ancestor_S75_6	2310	2763735	A1o10_S76_20	69735	4873334	A2o10_S79_19	69871	4740033	A2o6_S77_10	2310	3653510	null	0	0	A2a10_S80_9	1772	3765584	null	0	0	F2a6_S83_19	70089	4789077	F2a10_S85_6	2310	2611260	F2o6_S82_16	69735	4684532	F2o10_S84_20	69881	4877496
tttt-c-c-tt	Ancestor_S75_6	2241	2763666	A1o10_S76_20	69804	4873403	A2o10_S79_19	69940	4740102	A2o6_S77_10	2241	3653441	null	0	0	A2a10_S80_9	1703	3765515	null	0	0	F2a6_S83_19	70158	4789146	null	0	0	F2o6_S82_16	69804	4684601	F2o10_S84_20	69950	4877565
aaaa-c-c-aa	Ancestor_S75_6	2196	2763621	A1o10_S76_20	69849	4873448	A2o10_S79_19	69985	4740147	A2o6_S77_10	2196	3653396	null	0	0	A2a10_S80_9	1658	3765470	null	0	0	F2a6_S83_19	70203	4789191	null	0	0	F2o6_S82_16	69849	4684646	F2o10_S84_20	69995	4877610
cccc-t-t-cc	Ancestor_S75_6	2190	2763615	A1o10_S76_20	69855	4873454	A2o10_S79_19	69991	4740153	A2o6_S77_10	2190	3653390	null	0	0	A2a10_S80_9	1652	3765464	null	0	0	F2a6_S83_19	70209	4789197	null	0	0	F2o6_S82_16	69855	4684652	F2o10_S84_20	70001	4877616
tttt-c-c-tt	Ancestor_S75_6	2175	2763600	A1o10_S76_20	69870	4873469	A2o10_S79_19	70006	4740168	A2o6_S77_10	2175	3653375	null	0	0	A2a10_S80_9	1637	3765449	null	0	0	F2a6_S83_19	70224	4789212	null	0	0	F2o6_S82_16	69870	4684667	F2o10_S84_20	70016	4877631
gggg-t-t-gg	Ancestor_S75_6	2169	2763594	A1o10_S76_20	69876	4873475	A2o10_S79_19	70012	4740174	A2o6_S77_10	2169	3653369	null	0	0	A2a10_S80_9	1631	3765443	null	0	0	F2a6_S83_19	70230	4789218	null	0	0	F2o6_S82_16	69876	4684673	F2o10_S84_20	70022	4877637
aaaa-g-g-aa	Ancestor_S75_6	2168	2763593	A1o10_S76_20	69877	4873476	A2o10_S79_19	70013	4740175	A2o6_S77_10	2168	3653368	null	0	0	A2a10_S80_9	1630	3765442	null	0	0	F2a6_S83_19	70231	4789219	null	0	0	F2o6_S82_16	69877	4684674	F2o10_S84_20	70023	4877638
cccc-t-t-cc	Ancestor_S75_6	2119	2763544	A1o10_S76_20	69926	4873525	A2o10_S79_19	70062	4740224	A2o6_S77_10	2119	3653319	null	0	0	A2a10_S80_9	1581	3765393	null	0	0	F2a6_S83_19	70280	4789268	null	0	0	F2o6_S82_16	69926	4684723	F2o10_S84_20	70072	4877687
cccc-a-a-cc	Ancestor_S75_6	2109	2763534	A1o10_S76_20	69936	4873535	A2o10_S79_19	70072	4740234	A2o6_S77_10	2109	3653309	null	0	0	A2a10_S80_9	1571	3765383	null	0	0	F2a6_S83_19	70290	4789278	null	0	0	F2o6_S82_16	69936	4684733	F2o10_S84_20	70082	4877697
cccc-a-a-cc	Ancestor_S75_6	2106	2763531	A1o10_S76_20	69939	4873538	A2o10_S79_19	70075	4740237	A2o6_S77_10	2106	3653306	null	0	0	A2a10_S80_9	1568	3765380	null	0	0	F2a6_S83_19	70293	4789281	null	0	0	F2o6_S82_16	69939	4684736	F2o10_S84_20	70085	4877700
cccc-a-a-cc	Ancestor_S75_6	2104	2763529	A1o10_S76_20	69941	4873540	A2o10_S79_19	70077	4740239	A2o6_S77_10	2104	3653304	null	0	0	A2a10_S80_9	1566	3765378	null	0	0	F2a6_S83_19	70295	4789283	null	0	0	F2o6_S82_16	69941	4684738	F2o10_S84_20	70087	4877702
aaaa-g-g-aa	Ancestor_S75_6	2102	2763527	A1o10_S76_20	69943	4873542	A2o10_S79_19	70079	4740241	A2o6_S77_10	2102	3653302	null	0	0	A2a10_S80_9	1564	3765376	null	0	0	F2a6_S83_19	70297	4789285	null	0	0	F2o6_S82_16	69943	4684740	F2o10_S84_20	70089	4877704
aaaa-g-g-aa	Ancestor_S75_6	2094	2763519	A1o10_S76_20	69951	4873550	A2o10_S79_19	70087	4740249	A2o6_S77_10	2094	3653294	null	0	0	A2a10_S80_9	1556	3765368	null	0	0	F2a6_S83_19	70305	4789293	null	0	0	F2o6_S82_16	69951	4684748	F2o10_S84_20	70097	4877712
cccc-t-t-cc	Ancestor_S75_6	2088	2763513	A1o10_S76_20	69957	4873556	A2o10_S79_19	70093	4740255	A2o6_S77_10	2088	3653288	null	0	0	A2a10_S80_9	1550	3765362	null	0	0	F2a6_S83_19	70311	4789299	null	0	0	F2o6_S82_16	69957	4684754	F2o10_S84_20	70103	4877718
aaaa-g-g-aa	Ancestor_S75_6	2045	2763470	A1o10_S76_20	70000	4873599	A2o10_S79_19	70136	4740298	A2o6_S77_10	2045	3653245	null	0	0	A2a10_S80_9	1507	3765319	null	0	0	F2a6_S83_19	70354	4789342	null	0	0	F2o6_S82_16	70000	4684797	F2o10_S84_20	70146	4877761
aaaa-g-g-aa	Ancestor_S75_6	2004	2763429	A1o10_S76_20	70041	4873640	A2o10_S79_19	70177	4740339	A2o6_S77_10	2004	3653204	null	0	0	A2a10_S80_9	1466	3765278	null	0	0	F2a6_S83_19	70395	4789383	null	0	0	F2o6_S82_16	70041	4684838	F2o10_S84_20	70187	4877802
gggg-a-a-gg	Ancestor_S75_6	1989	2763414	A1o10_S76_20	70056	4873655	A2o10_S79_19	70192	4740354	A2o6_S77_10	1989	3653189	null	0	0	A2a10_S80_9	1451	3765263	null	0	0	F2a6_S83_19	70410	4789398	null	0	0	F2o6_S82_16	70056	4684853	F2o10_S84_20	70202	4877817
tttt-c-c-tt	Ancestor_S75_6	1980	2763405	A1o10_S76_20	70065	4873664	A2o10_S79_19	70201	4740363	A2o6_S77_10	1980	3653180	null	0	0	A2a10_S80_9	1442	3765254	null	0	0	F2a6_S83_19	70419	4789407	null	0	0	F2o6_S82_16	70065	4684862	F2o10_S84_20	70211	4877826
cccc-t-t-cc	Ancestor_S75_6	1965	2763390	A1o10_S76_20	70080	4873679	A2o10_S79_19	70216	4740378	A2o6_S77_10	1965	3653165	null	0	0	A2a10_S80_9	1427	3765239	null	0	0	F2a6_S83_19	70434	4789422	null	0	0	F2o6_S82_16	70080	4684877	F2o10_S84_20	70226	4877841
aaaa-g-g-aa	Ancestor_S75_6	1956	2763381	A1o10_S76_20	70089	4873688	A2o10_S79_19	70225	4740387	A2o6_S77_10	1956	3653156	null	0	0	A2a10_S80_9	1418	3765230	null	0	0	F2a6_S83_19	70443	4789431	null	0	0	F2o6_S82_16	70089	4684886	F2o10_S84_20	70235	4877850
tttt-c-c-tt	Ancestor_S75_6	1950	2763375	A1o10_S76_20	70095	4873694	A2o10_S79_19	70231	4740393	A2o6_S77_10	1950	3653150	null	0	0	A2a10_S80_9	1412	3765224	null	0	0	F2a6_S83_19	70449	4789437	null	0	0	F2o6_S82_16	70095	4684892	F2o10_S84_20	70241	4877856
aaaa-g-g-aa	Ancestor_S75_6	1949	2763374	A1o10_S76_20	70096	4873695	A2o10_S79_19	70232	4740394	A2o6_S77_10	1949	3653149	null	0	0	A2a10_S80_9	1411	3765223	null	0	0	F2a6_S83_19	70450	4789438	null	0	0	F2o6_S82_16	70096	4684893	F2o10_S84_20	70242	4877857
aaaa-g-g-aa	Ancestor_S75_6	1948	2763373	A1o10_S76_20	70097	4873696	A2o10_S79_19	70233	4740395	A2o6_S77_10	1948	3653148	null	0	0	A2a10_S80_9	1410	3765222	null	0	0	F2a6_S83_19	70451	4789439	null	0	0	F2o6_S82_16	70097	4684894	F2o10_S84_20	70243	4877858
aaaa-g-g-aa	Ancestor_S75_6	1923	2763348	A1o10_S76_20	70122	4873721	A2o10_S79_19	70258	4740420	A2o6_S77_10	1923	3653123	null	0	0	A2a10_S80_9	1385	3765197	null	0	0	F2a6_S83_19	70476	4789464	null	0	0	F2o6_S82_16	70122	4684919	F2o10_S84_20	70268	4877883
aaaa-c-c-aa	Ancestor_S75_6	1917	2763342	A1o10_S76_20	70128	4873727	A2o10_S79_19	70264	4740426	A2o6_S77_10	1917	3653117	null	0	0	A2a10_S80_9	1379	3765191	null	0	0	F2a6_S83_19	70482	4789470	null	0	0	F2o6_S82_16	70128	4684925	F2o10_S84_20	70274	4877889
cccc-t-t-cc	Ancestor_S75_6	1914	2763339	A1o10_S76_20	70131	4873730	A2o10_S79_19	70267	4740429	A2o6_S77_10	1914	3653114	null	0	0	A2a10_S80_9	1376	3765188	null	0	0	F2a6_S83_19	70485	4789473	null	0	0	F2o6_S82_16	70131	4684928	F2o10_S84_20	70277	4877892
tttt-c-c-tt	Ancestor_S75_6	1899	2763324	A1o10_S76_20	70146	4873745	A2o10_S79_19	70282	4740444	A2o6_S77_10	1899	3653099	null	0	0	A2a10_S80_9	1361	3765173	null	0	0	F2a6_S83_19	70500	4789488	null	0	0	F2o6_S82_16	70146	4684943	F2o10_S84_20	70292	4877907
gggg-c-c-gg	Ancestor_S75_6	1896	2763321	A1o10_S76_20	70149	4873748	A2o10_S79_19	70285	4740447	A2o6_S77_10	1896	3653096	null	0	0	A2a10_S80_9	1358	3765170	null	0	0	F2a6_S83_19	70503	4789491	null	0	0	F2o6_S82_16	70149	4684946	F2o10_S84_20	70295	4877910
tttt-c-c-tt	Ancestor_S75_6	1854	2763279	A1o10_S76_20	70191	4873790	A2o10_S79_19	70327	4740489	A2o6_S77_10	1854	3653054	null	0	0	A2a10_S80_9	1316	3765128	null	0	0	F2a6_S83_19	70545	4789533	null	0	0	F2o6_S82_16	70191	4684988	F2o10_S84_20	70337	4877952
cccc-a-a-cc	Ancestor_S75_6	1853	2763278	A1o10_S76_20	70192	4873791	A2o10_S79_19	70328	4740490	A2o6_S77_10	1853	3653053	null	0	0	A2a10_S80_9	1315	3765127	null	0	0	F2a6_S83_19	70546	4789534	null	0	0	F2o6_S82_16	70192	4684989	F2o10_S84_20	70338	4877953
cccc-a-a-cc	Ancestor_S75_6	1840	2763265	A1o10_S76_20	70205	4873804	A2o10_S79_19	70341	4740503	A2o6_S77_10	1840	3653040	null	0	0	A2a10_S80_9	1302	3765114	null	0	0	F2a6_S83_19	70559	4789547	null	0	0	F2o6_S82_16	70205	4685002	F2o10_S84_20	70351	4877966
cccc-a-a-cc	Ancestor_S75_6	1839	2763264	A1o10_S76_20	70206	4873805	A2o10_S79_19	70342	4740504	A2o6_S77_10	1839	3653039	null	0	0	A2a10_S80_9	1301	3765113	null	0	0	F2a6_S83_19	70560	4789548	null	0	0	F2o6_S82_16	70206	4685003	F2o10_S84_20	70352	4877967
t--t-c-c---	Ancestor_S75_6	1838	2763263	null	0	0	null	0	0	A2o6_S77_10	1838	3653038	null	0	0	A2a10_S80_9	1300	3765112	null	0	0	F2a6_S83_19	70561	4789549	null	0	0	null	0	0	null	0	0
g--g-a-a---	Ancestor_S75_6	1828	2763253	null	0	0	null	0	0	A2o6_S77_10	1828	3653028	null	0	0	A2a10_S80_9	1290	3765102	null	0	0	F2a6_S83_19	70571	4789559	null	0	0	null	0	0	null	0	0
g--g-a-a---	Ancestor_S75_6	1810	2763235	null	0	0	null	0	0	A2o6_S77_10	1810	3653010	null	0	0	A2a10_S80_9	1272	3765084	null	0	0	F2a6_S83_19	70589	4789577	null	0	0	null	0	0	null	0	0
c--c-t-t---	Ancestor_S75_6	1807	2763232	null	0	0	null	0	0	A2o6_S77_10	1807	3653007	null	0	0	A2a10_S80_9	1269	3765081	null	0	0	F2a6_S83_19	70592	4789580	null	0	0	null	0	0	null	0	0
a--a-g-g---	Ancestor_S75_6	1804	2763229	null	0	0	null	0	0	A2o6_S77_10	1804	3653004	null	0	0	A2a10_S80_9	1266	3765078	null	0	0	F2a6_S83_19	70595	4789583	null	0	0	null	0	0	null	0	0
t--t-c-c---	Ancestor_S75_6	1786	2763211	null	0	0	null	0	0	A2o6_S77_10	1786	3652986	null	0	0	A2a10_S80_9	1248	3765060	null	0	0	F2a6_S83_19	70613	4789601	null	0	0	null	0	0	null	0	0
c--c-g-g---	Ancestor_S75_6	1783	2763208	null	0	0	null	0	0	A2o6_S77_10	1783	3652983	null	0	0	A2a10_S80_9	1245	3765057	null	0	0	F2a6_S83_19	70616	4789604	null	0	0	null	0	0	null	0	0
g--g-c-c---	Ancestor_S75_6	1751	2763176	null	0	0	null	0	0	A2o6_S77_10	1751	3652951	null	0	0	A2a10_S80_9	1213	3765025	null	0	0	F2a6_S83_19	70648	4789636	null	0	0	null	0	0	null	0	0
c--c-t-t---	Ancestor_S75_6	1702	2763127	null	0	0	null	0	0	A2o6_S77_10	1702	3652902	null	0	0	A2a10_S80_9	1164	3764976	null	0	0	F2a6_S83_19	70697	4789685	null	0	0	null	0	0	null	0	0
g--g-a-a---	Ancestor_S75_6	1699	2763124	null	0	0	null	0	0	A2o6_S77_10	1699	3652899	null	0	0	A2a10_S80_9	1161	3764973	null	0	0	F2a6_S83_19	70700	4789688	null	0	0	null	0	0	null	0	0
a--a-t-t---	Ancestor_S75_6	1689	2763114	null	0	0	null	0	0	A2o6_S77_10	1689	3652889	null	0	0	A2a10_S80_9	1151	3764963	null	0	0	F2a6_S83_19	70710	4789698	null	0	0	null	0	0	null	0	0
g--g-a-a---	Ancestor_S75_6	1681	2763106	null	0	0	null	0	0	A2o6_S77_10	1681	3652881	null	0	0	A2a10_S80_9	1143	3764955	null	0	0	F2a6_S83_19	70718	4789706	null	0	0	null	0	0	null	0	0
t--t-c-c---	Ancestor_S75_6	1666	2763091	null	0	0	null	0	0	A2o6_S77_10	1666	3652866	null	0	0	A2a10_S80_9	1128	3764940	null	0	0	F2a6_S83_19	70733	4789721	null	0	0	null	0	0	null	0	0
a--a-g-g---	Ancestor_S75_6	1663	2763088	null	0	0	null	0	0	A2o6_S77_10	1663	3652863	null	0	0	A2a10_S80_9	1125	3764937	null	0	0	F2a6_S83_19	70736	4789724	null	0	0	null	0	0	null	0	0
c--c-a-a---	Ancestor_S75_6	1630	2763055	null	0	0	null	0	0	A2o6_S77_10	1630	3652830	null	0	0	A2a10_S80_9	1092	3764904	null	0	0	F2a6_S83_19	70769	4789757	null	0	0	null	0	0	null	0	0
g--g-a-a---	Ancestor_S75_6	1624	2763049	null	0	0	null	0	0	A2o6_S77_10	1624	3652824	null	0	0	A2a10_S80_9	1086	3764898	null	0	0	F2a6_S83_19	70775	4789763	null	0	0	null	0	0	null	0	0
a--a-g-g---	Ancestor_S75_6	1621	2763046	null	0	0	null	0	0	A2o6_S77_10	1621	3652821	null	0	0	A2a10_S80_9	1083	3764895	null	0	0	F2a6_S83_19	70778	4789766	null	0	0	null	0	0	null	0	0
c--c-t-t---	Ancestor_S75_6	1615	2763040	null	0	0	null	0	0	A2o6_S77_10	1615	3652815	null	0	0	A2a10_S80_9	1077	3764889	null	0	0	F2a6_S83_19	70784	4789772	null	0	0	null	0	0	null	0	0
t--t-c-c---	Ancestor_S75_6	1603	2763028	null	0	0	null	0	0	A2o6_S77_10	1603	3652803	null	0	0	A2a10_S80_9	1065	3764877	null	0	0	F2a6_S83_19	70796	4789784	null	0	0	null	0	0	null	0	0
a--a-g-g---	Ancestor_S75_6	1600	2763025	null	0	0	null	0	0	A2o6_S77_10	1600	3652800	null	0	0	A2a10_S80_9	1062	3764874	null	0	0	F2a6_S83_19	70799	4789787	null	0	0	null	0	0	null	0	0
---t-a-----	null	0	0	null	0	0	null	0	0	A2o6_S77_10	1570	3652770	null	0	0	A2a10_S80_9	1032	3764844	null	0	0	null	0	0	null	0	0	null	0	0	null	0	0
---g-a-----	null	0	0	null	0	0	null	0	0	A2o6_S77_10	1562	3652762	null	0	0	A2a10_S80_9	1024	3764836	null	0	0	null	0	0	null	0	0	null	0	0	null	0	0
---g-t-----	null	0	0	null	0	0	null	0	0	A2o6_S77_10	1558	3652758	null	0	0	A2a10_S80_9	1020	3764832	null	0	0	null	0	0	null	0	0	null	0	0	null	0	0
---g-a-----	null	0	0	null	0	0	null	0	0	A2o6_S77_10	1556	3652756	null	0	0	A2a10_S80_9	1018	3764830	null	0	0	null	0	0	null	0	0	null	0	0	null	0	0
---g-a-----	null	0	0	null	0	0	null	0	0	A2o6_S77_10	1549	3652749	null	0	0	A2a10_S80_9	1011	3764823	null	0	0	null	0	0	null	0	0	null	0	0	null	0	0
---t-c-----	null	0	0	null	0	0	null	0	0	A2o6_S77_10	1546	3652746	null	0	0	A2a10_S80_9	1008	3764820	null	0	0	null	0	0	null	0	0	null	0	0	null	0	0
---t-c-----	null	0	0	null	0	0	null	0	0	A2o6_S77_10	1519	3652719	null	0	0	A2a10_S80_9	981	3764793	null	0	0	null	0	0	null	0	0	null	0	0	null	0	0
---a-g-----	null	0	0	null	0	0	null	0	0	A2o6_S77_10	1513	3652713	null	0	0	A2a10_S80_9	975	3764787	null	0	0	null	0	0	null	0	0	null	0	0	null	0	0
---a-g-----	null	0	0	null	0	0	null	0	0	A2o6_S77_10	1510	3652710	null	0	0	A2a10_S80_9	972	3764784	null	0	0	null	0	0	null	0	0	null	0	0	null	0	0
---a-t-----	null	0	0	null	0	0	null	0	0	A2o6_S77_10	1498	3652698	null	0	0	A2a10_S80_9	960	3764772	null	0	0	null	0	0	null	0	0	null	0	0	null	0	0
---a-g-----	null	0	0	null	0	0	null	0	0	A2o6_S77_10	1495	3652695	null	0	0	A2a10_S80_9	957	3764769	null	0	0	null	0	0	null	0	0	null	0	0	null	0	0
---c-a-----	null	0	0	null	0	0	null	0	0	A2o6_S77_10	1492	3652692	null	0	0	A2a10_S80_9	954	3764766	null	0	0	null	0	0	null	0	0	null	0	0	null	0	0
---c-a-----	null	0	0	null	0	0	null	0	0	A2o6_S77_10	1481	3652681	null	0	0	A2a10_S80_9	943	3764755	null	0	0	null	0	0	null	0	0	null	0	0	null	0	0
---c-a-----	null	0	0	null	0	0	null	0	0	A2o6_S77_10	1473	3652673	null	0	0	A2a10_S80_9	935	3764747	null	0	0	null	0	0	null	0	0	null	0	0	null	0	0
---t-c-----	null	0	0	null	0	0	null	0	0	A2o6_S77_10	1472	3652672	null	0	0	A2a10_S80_9	934	3764746	null	0	0	null	0	0	null	0	0	null	0	0	null	0	0
---a-g-----	null	0	0	null	0	0	null	0	0	A2o6_S77_10	1471	3652671	null	0	0	A2a10_S80_9	933	3764745	null	0	0	null	0	0	null	0	0	null	0	0	null	0	0
---a-c-----	null	0	0	null	0	0	null	0	0	A2o6_S77_10	1466	3652666	null	0	0	A2a10_S80_9	928	3764740	null	0	0	null	0	0	null	0	0	null	0	0	null	0	0
---a-t-----	null	0	0	null	0	0	null	0	0	A2o6_S77_10	1444	3652644	null	0	0	A2a10_S80_9	888	3764700	null	0	0	null	0	0	null	0	0	null	0	0	null	0	0
---a-g-----	null	0	0	null	0	0	null	0	0	A2o6_S77_10	1438	3652638	null	0	0	A2a10_S80_9	882	3764694	null	0	0	null	0	0	null	0	0	null	0	0	null	0	0
---a-t-----	null	0	0	null	0	0	null	0	0	A2o6_S77_10	1437	3652637	null	0	0	A2a10_S80_9	881	3764693	null	0	0	null	0	0	null	0	0	null	0	0	null	0	0
---c-a-----	null	0	0	null	0	0	null	0	0	A2o6_S77_10	1434	3652634	null	0	0	A2a10_S80_9	878	3764690	null	0	0	null	0	0	null	0	0	null	0	0	null	0	0
---a-t-----	null	0	0	null	0	0	null	0	0	A2o6_S77_10	1432	3652632	null	0	0	A2a10_S80_9	876	3764688	null	0	0	null	0	0	null	0	0	null	0	0	null	0	0
---a-t-----	null	0	0	null	0	0	null	0	0	A2o6_S77_10	1430	3652630	null	0	0	A2a10_S80_9	874	3764686	null	0	0	null	0	0	null	0	0	null	0	0	null	0	0
---a-c-----	null	0	0	null	0	0	null	0	0	A2o6_S77_10	1428	3652628	null	0	0	A2a10_S80_9	872	3764684	null	0	0	null	0	0	null	0	0	null	0	0	null	0	0
---t-a-----	null	0	0	null	0	0	null	0	0	A2o6_S77_10	1426	3652626	null	0	0	A2a10_S80_9	870	3764682	null	0	0	null	0	0	null	0	0	null	0	0	null	0	0
---a-c-----	null	0	0	null	0	0	null	0	0	A2o6_S77_10	1422	3652622	null	0	0	A2a10_S80_9	866	3764678	null	0	0	null	0	0	null	0	0	null	0	0	null	0	0
---g-a-----	null	0	0	null	0	0	null	0	0	A2o6_S77_10	1414	3652614	null	0	0	A2a10_S80_9	858	3764670	null	0	0	null	0	0	null	0	0	null	0	0	null	0	0
---g-a-----	null	0	0	null	0	0	null	0	0	A2o6_S77_10	1405	3652605	null	0	0	A2a10_S80_9	849	3764661	null	0	0	null	0	0	null	0	0	null	0	0	null	0	0
---t-c-----	null	0	0	null	0	0	null	0	0	A2o6_S77_10	1362	3652562	null	0	0	A2a10_S80_9	806	3764618	null	0	0	null	0	0	null	0	0	null	0	0	null	0	0
---t-a-----	null	0	0	null	0	0	null	0	0	A2o6_S77_10	1357	3652557	null	0	0	A2a10_S80_9	801	3764613	null	0	0	null	0	0	null	0	0	null	0	0	null	0	0
---c-t-----	null	0	0	null	0	0	null	0	0	A2o6_S77_10	1339	3652539	null	0	0	A2a10_S80_9	783	3764595	null	0	0	null	0	0	null	0	0	null	0	0	null	0	0
---g-t-----	null	0	0	null	0	0	null	0	0	A2o6_S77_10	1327	3652527	null	0	0	A2a10_S80_9	771	3764583	null	0	0	null	0	0	null	0	0	null	0	0	null	0	0
---t-c-----	null	0	0	null	0	0	null	0	0	A2o6_S77_10	1325	3652525	null	0	0	A2a10_S80_9	769	3764581	null	0	0	null	0	0	null	0	0	null	0	0	null	0	0
---a-g-----	null	0	0	null	0	0	null	0	0	A2o6_S77_10	1324	3652524	null	0	0	A2a10_S80_9	768	3764580	null	0	0	null	0	0	null	0	0	null	0	0	null	0	0
---a-g-----	null	0	0	null	0	0	null	0	0	A2o6_S77_10	1309	3652509	null	0	0	A2a10_S80_9	753	3764565	null	0	0	null	0	0	null	0	0	null	0	0	null	0	0
---t-c-----	null	0	0	null	0	0	null	0	0	A2o6_S77_10	1285	3652485	null	0	0	A2a10_S80_9	729	3764541	null	0	0	null	0	0	null	0	0	null	0	0	null	0	0
---g-a-----	null	0	0	null	0	0	null	0	0	A2o6_S77_10	1282	3652482	null	0	0	A2a10_S80_9	726	3764538	null	0	0	null	0	0	null	0	0	null	0	0	null	0	0
---c-a-----	null	0	0	null	0	0	null	0	0	A2o6_S77_10	1280	3652480	null	0	0	A2a10_S80_9	724	3764536	null	0	0	null	0	0	null	0	0	null	0	0	null	0	0
---a-c-----	null	0	0	null	0	0	null	0	0	A2o6_S77_10	1276	3652476	null	0	0	A2a10_S80_9	720	3764532	null	0	0	null	0	0	null	0	0	null	0	0	null	0	0
---c-t-----	null	0	0	null	0	0	null	0	0	A2o6_S77_10	1270	3652470	null	0	0	A2a10_S80_9	714	3764526	null	0	0	null	0	0	null	0	0	null	0	0	null	0	0
---t-c-----	null	0	0	null	0	0	null	0	0	A2o6_S77_10	1258	3652458	null	0	0	A2a10_S80_9	702	3764514	null	0	0	null	0	0	null	0	0	null	0	0	null	0	0
---t-c-----	null	0	0	null	0	0	null	0	0	A2o6_S77_10	1249	3652449	null	0	0	A2a10_S80_9	693	3764505	null	0	0	null	0	0	null	0	0	null	0	0	null	0	0
---a-g-----	null	0	0	null	0	0	null	0	0	A2o6_S77_10	1243	3652443	null	0	0	A2a10_S80_9	687	3764499	null	0	0	null	0	0	null	0	0	null	0	0	null	0	0
---g-a-----	null	0	0	null	0	0	null	0	0	A2o6_S77_10	1240	3652440	null	0	0	A2a10_S80_9	684	3764496	null	0	0	null	0	0	null	0	0	null	0	0	null	0	0
---c-a-----	null	0	0	null	0	0	null	0	0	A2o6_S77_10	1238	3652438	null	0	0	A2a10_S80_9	682	3764494	null	0	0	null	0	0	null	0	0	null	0	0	null	0	0
---c-t-----	null	0	0	null	0	0	null	0	0	A2o6_S77_10	1235	3652435	null	0	0	A2a10_S80_9	679	3764491	null	0	0	null	0	0	null	0	0	null	0	0	null	0	0
---t-a-----	null	0	0	null	0	0	null	0	0	A2o6_S77_10	1231	3652431	null	0	0	A2a10_S80_9	675	3764487	null	0	0	null	0	0	null	0	0	null	0	0	null	0	0
---c-t-----	null	0	0	null	0	0	null	0	0	A2o6_S77_10	1226	3652426	null	0	0	A2a10_S80_9	670	3764482	null	0	0	null	0	0	null	0	0	null	0	0	null	0	0
---c-g-----	null	0	0	null	0	0	null	0	0	A2o6_S77_10	1198	3652398	null	0	0	A2a10_S80_9	642	3764454	null	0	0	null	0	0	null	0	0	null	0	0	null	0	0
---t-a-----	null	0	0	null	0	0	null	0	0	A2o6_S77_10	1195	3652395	null	0	0	A2a10_S80_9	639	3764451	null	0	0	null	0	0	null	0	0	null	0	0	null	0	0
---t-c-----	null	0	0	null	0	0	null	0	0	A2o6_S77_10	1186	3652386	null	0	0	A2a10_S80_9	630	3764442	null	0	0	null	0	0	null	0	0	null	0	0	null	0	0
---a-t-----	null	0	0	null	0	0	null	0	0	A2o6_S77_10	1177	3652377	null	0	0	A2a10_S80_9	621	3764433	null	0	0	null	0	0	null	0	0	null	0	0	null	0	0
---c-t-----	null	0	0	null	0	0	null	0	0	A2o6_S77_10	1170	3652370	null	0	0	A2a10_S80_9	614	3764426	null	0	0	null	0	0	null	0	0	null	0	0	null	0	0
---g-t-----	null	0	0	null	0	0	null	0	0	A2o6_S77_10	1162	3652362	null	0	0	A2a10_S80_9	606	3764418	null	0	0	null	0	0	null	0	0	null	0	0	null	0	0
---t-c-----	null	0	0	null	0	0	null	0	0	A2o6_S77_10	1160	3652360	null	0	0	A2a10_S80_9	604	3764416	null	0	0	null	0	0	null	0	0	null	0	0	null	0	0
---a-c-----	null	0	0	null	0	0	null	0	0	A2o6_S77_10	1148	3652348	null	0	0	A2a10_S80_9	592	3764404	null	0	0	null	0	0	null	0	0	null	0	0	null	0	0
---c-t-----	null	0	0	null	0	0	null	0	0	A2o6_S77_10	1147	3652347	null	0	0	A2a10_S80_9	591	3764403	null	0	0	null	0	0	null	0	0	null	0	0	null	0	0
---a-g-----	null	0	0	null	0	0	null	0	0	A2o6_S77_10	1129	3652329	null	0	0	A2a10_S80_9	573	3764385	null	0	0	null	0	0	null	0	0	null	0	0	null	0	0
---g-a-----	null	0	0	null	0	0	null	0	0	A2o6_S77_10	1128	3652328	null	0	0	A2a10_S80_9	572	3764384	null	0	0	null	0	0	null	0	0	null	0	0	null	0	0
---c-t-----	null	0	0	null	0	0	null	0	0	A2o6_S77_10	1123	3652323	null	0	0	A2a10_S80_9	567	3764379	null	0	0	null	0	0	null	0	0	null	0	0	null	0	0
---a-g-----	null	0	0	null	0	0	null	0	0	A2o6_S77_10	1117	3652317	null	0	0	A2a10_S80_9	561	3764373	null	0	0	null	0	0	null	0	0	null	0	0	null	0	0
---t-g-----	null	0	0	null	0	0	null	0	0	A2o6_S77_10	1105	3652305	null	0	0	A2a10_S80_9	549	3764361	null	0	0	null	0	0	null	0	0	null	0	0	null	0	0
---g-c-----	null	0	0	null	0	0	null	0	0	A2o6_S77_10	1104	3652304	null	0	0	A2a10_S80_9	548	3764360	null	0	0	null	0	0	null	0	0	null	0	0	null	0	0
---g-a-----	null	0	0	null	0	0	null	0	0	A2o6_S77_10	1090	3652290	null	0	0	A2a10_S80_9	534	3764346	null	0	0	null	0	0	null	0	0	null	0	0	null	0	0
---c-t-----	null	0	0	null	0	0	null	0	0	A2o6_S77_10	1088	3652288	null	0	0	A2a10_S80_9	532	3764344	null	0	0	null	0	0	null	0	0	null	0	0	null	0	0
---t-c-----	null	0	0	null	0	0	null	0	0	A2o6_S77_10	1087	3652287	null	0	0	A2a10_S80_9	531	3764343	null	0	0	null	0	0	null	0	0	null	0	0	null	0	0
---a-c-----	null	0	0	null	0	0	null	0	0	A2o6_S77_10	1083	3652283	null	0	0	A2a10_S80_9	527	3764339	null	0	0	null	0	0	null	0	0	null	0	0	null	0	0
---t-c-----	null	0	0	null	0	0	null	0	0	A2o6_S77_10	1072	3652272	null	0	0	A2a10_S80_9	516	3764328	null	0	0	null	0	0	null	0	0	null	0	0	null	0	0
---g-a-----	null	0	0	null	0	0	null	0	0	A2o6_S77_10	1071	3652271	null	0	0	A2a10_S80_9	515	3764327	null	0	0	null	0	0	null	0	0	null	0	0	null	0	0
---t-c-----	null	0	0	null	0	0	null	0	0	A2o6_S77_10	1045	3652245	null	0	0	A2a10_S80_9	489	3764301	null	0	0	null	0	0	null	0	0	null	0	0	null	0	0
---c-t-----	null	0	0	null	0	0	null	0	0	A2o6_S77_10	1000	3652200	null	0	0	A2a10_S80_9	444	3764256	null	0	0	null	0	0	null	0	0	null	0	0	null	0	0
---g-a-----	null	0	0	null	0	0	null	0	0	A2o6_S77_10	991	3652191	null	0	0	A2a10_S80_9	435	3764247	null	0	0	null	0	0	null	0	0	null	0	0	null	0	0
---t-c-----	null	0	0	null	0	0	null	0	0	A2o6_S77_10	988	3652188	null	0	0	A2a10_S80_9	432	3764244	null	0	0	null	0	0	null	0	0	null	0	0	null	0	0
---c-g-----	null	0	0	null	0	0	null	0	0	A2o6_S77_10	985	3652185	null	0	0	A2a10_S80_9	429	3764241	null	0	0	null	0	0	null	0	0	null	0	0	null	0	0
---g-a-----	null	0	0	null	0	0	null	0	0	A2o6_S77_10	982	3652182	null	0	0	A2a10_S80_9	426	3764238	null	0	0	null	0	0	null	0	0	null	0	0	null	0	0
---t-c-----	null	0	0	null	0	0	null	0	0	A2o6_S77_10	964	3652164	null	0	0	A2a10_S80_9	408	3764220	null	0	0	null	0	0	null	0	0	null	0	0	null	0	0
---t-c-----	null	0	0	null	0	0	null	0	0	A2o6_S77_10	955	3652155	null	0	0	A2a10_S80_9	399	3764211	null	0	0	null	0	0	null	0	0	null	0	0	null	0	0
---c-t-----	null	0	0	null	0	0	null	0	0	A2o6_S77_10	950	3652150	null	0	0	A2a10_S80_9	394	3764206	null	0	0	null	0	0	null	0	0	null	0	0	null	0	0
---a-g-----	null	0	0	null	0	0	null	0	0	A2o6_S77_10	949	3652149	null	0	0	A2a10_S80_9	393	3764205	null	0	0	null	0	0	null	0	0	null	0	0	null	0	0
---g-t-----	null	0	0	null	0	0	null	0	0	A2o6_S77_10	920	3652120	null	0	0	A2a10_S80_9	364	3764176	null	0	0	null	0	0	null	0	0	null	0	0	null	0	0
---c-g-----	null	0	0	null	0	0	null	0	0	A2o6_S77_10	913	3652113	null	0	0	A2a10_S80_9	357	3764169	null	0	0	null	0	0	null	0	0	null	0	0	null	0	0
---a-g-----	null	0	0	null	0	0	null	0	0	A2o6_S77_10	874	3652074	null	0	0	A2a10_S80_9	318	3764130	null	0	0	null	0	0	null	0	0	null	0	0	null	0	0
---g-a-----	null	0	0	null	0	0	null	0	0	A2o6_S77_10	850	3652050	null	0	0	A2a10_S80_9	294	3764106	null	0	0	null	0	0	null	0	0	null	0	0	null	0	0
---a-g-----	null	0	0	null	0	0	null	0	0	A2o6_S77_10	847	3652047	null	0	0	A2a10_S80_9	291	3764103	null	0	0	null	0	0	null	0	0	null	0	0	null	0	0
---g-t-----	null	0	0	null	0	0	null	0	0	A2o6_S77_10	844	3652044	null	0	0	A2a10_S80_9	288	3764100	null	0	0	null	0	0	null	0	0	null	0	0	null	0	0
---c-t-----	null	0	0	null	0	0	null	0	0	A2o6_S77_10	832	3652032	null	0	0	A2a10_S80_9	276	3764088	null	0	0	null	0	0	null	0	0	null	0	0	null	0	0
---g-a-----	null	0	0	null	0	0	null	0	0	A2o6_S77_10	829	3652029	null	0	0	A2a10_S80_9	273	3764085	null	0	0	null	0	0	null	0	0	null	0	0	null	0	0
---c-a-----	null	0	0	null	0	0	null	0	0	A2o6_S77_10	817	3652017	null	0	0	A2a10_S80_9	261	3764073	null	0	0	null	0	0	null	0	0	null	0	0	null	0	0
ct-ctccc-cc	Ancestor_S75_6	73071	2834496	A1o10_S76_7	907	2851098	null	0	0	A2o6_S77_10	73071	3724271	A2a6_S78_10	71863	3638136	A2a10_S80_9	72533	3836345	F1o10_S81_9	70130	3356051	F2a6_S83_14	556	4229523	null	0	0	F2o6_S82_7	561	3235259	F2o10_S84_6	556	2511037
---c-----ta	null	0	0	null	0	0	null	0	0	A2o6_S77_10	180100	3831300	null	0	0	null	0	0	null	0	0	null	0	0	null	0	0	F2o6_S82_8	249122	3784627	F2o10_S84_10	168703	3764520
cccccgcc-cc	Ancestor_S75_9	8555	3614936	A1o10_S76_10	8555	3684403	A2o10_S79_9	8555	3503568	A2o6_S77_11	8555	3839855	A2a6_S78_11	8555	3753653	A2a10_S80_22	12014	5016574	F1o10_S81_10	8555	3471592	F2a6_S83_9	8555	3571999	null	0	0	F2o6_S82_9	8555	3793182	F2o10_S84_11	8555	3773075
aaaaacaa-aa	Ancestor_S75_9	8556	3614937	A1o10_S76_10	8556	3684404	A2o10_S79_9	8556	3503569	A2o6_S77_11	8556	3839856	A2a6_S78_11	8556	3753654	A2a10_S80_22	12013	5016573	F1o10_S81_10	8556	3471593	F2a6_S83_9	8556	3572000	null	0	0	F2o6_S82_9	8556	3793183	F2o10_S84_11	8556	3773076
tttttgtt-tt	Ancestor_S75_9	8557	3614938	A1o10_S76_10	8557	3684405	A2o10_S79_9	8557	3503570	A2o6_S77_11	8557	3839857	A2a6_S78_11	8557	3753655	A2a10_S80_22	12012	5016572	F1o10_S81_10	8557	3471594	F2a6_S83_9	8557	3572001	null	0	0	F2o6_S82_9	8557	3793184	F2o10_S84_11	8557	3773077
tttttctt-tt	Ancestor_S75_9	8558	3614939	A1o10_S76_10	8558	3684406	A2o10_S79_9	8558	3503571	A2o6_S77_11	8558	3839858	A2a6_S78_11	8558	3753656	A2a10_S80_22	12011	5016571	F1o10_S81_10	8558	3471595	F2a6_S83_9	8558	3572002	null	0	0	F2o6_S82_9	8558	3793185	F2o10_S84_11	8558	3773078
tttttctt-tt	Ancestor_S75_9	8560	3614941	A1o10_S76_10	8560	3684408	A2o10_S79_9	8560	3503573	A2o6_S77_11	8560	3839860	A2a6_S78_11	8560	3753658	A2a10_S80_22	12009	5016569	F1o10_S81_10	8560	3471597	F2a6_S83_9	8560	3572004	null	0	0	F2o6_S82_9	8560	3793187	F2o10_S84_11	8560	3773080
aaaaacaa-aa	Ancestor_S75_9	8561	3614942	A1o10_S76_10	8561	3684409	A2o10_S79_9	8561	3503574	A2o6_S77_11	8561	3839861	A2a6_S78_11	8561	3753659	A2a10_S80_22	12008	5016568	F1o10_S81_10	8561	3471598	F2a6_S83_9	8561	3572005	null	0	0	F2o6_S82_9	8561	3793188	F2o10_S84_11	8561	3773081
gggggcgg-gg	Ancestor_S75_9	8562	3614943	A1o10_S76_10	8562	3684410	A2o10_S79_9	8562	3503575	A2o6_S77_11	8562	3839862	A2a6_S78_11	8562	3753660	A2a10_S80_22	12007	5016567	F1o10_S81_10	8562	3471599	F2a6_S83_9	8562	3572006	null	0	0	F2o6_S82_9	8562	3793189	F2o10_S84_11	8562	3773082
aaaaacaa-aa	Ancestor_S75_9	8564	3614945	A1o10_S76_10	8564	3684412	A2o10_S79_9	8564	3503577	A2o6_S77_11	8564	3839864	A2a6_S78_11	8564	3753662	A2a10_S80_22	12005	5016565	F1o10_S81_10	8564	3471601	F2a6_S83_9	8564	3572008	null	0	0	F2o6_S82_9	8564	3793191	F2o10_S84_11	8564	3773084
tttttatt-tt	Ancestor_S75_9	8567	3614948	A1o10_S76_10	8567	3684415	A2o10_S79_9	8567	3503580	A2o6_S77_11	8567	3839867	A2a6_S78_11	8567	3753665	A2a10_S80_22	12002	5016562	F1o10_S81_10	8567	3471604	F2a6_S83_9	8567	3572011	null	0	0	F2o6_S82_9	8567	3793194	F2o10_S84_11	8567	3773087
---t-g-----	null	0	0	null	0	0	null	0	0	A2o6_S77_11	8572	3839872	null	0	0	A2a10_S80_22	11999	5016559	null	0	0	null	0	0	null	0	0	null	0	0	null	0	0
---c-g-----	null	0	0	null	0	0	null	0	0	A2o6_S77_11	8573	3839873	null	0	0	A2a10_S80_22	11998	5016558	null	0	0	null	0	0	null	0	0	null	0	0	null	0	0
---g-a-----	null	0	0	null	0	0	null	0	0	A2o6_S77_11	8575	3839875	null	0	0	A2a10_S80_22	11996	5016556	null	0	0	null	0	0	null	0	0	null	0	0	null	0	0
---g-t-----	null	0	0	null	0	0	null	0	0	A2o6_S77_11	8577	3839877	null	0	0	A2a10_S80_22	11994	5016554	null	0	0	null	0	0	null	0	0	null	0	0	null	0	0
-----ctccc-	null	0	0	null	0	0	null	0	0	null	0	0	null	0	0	A2a10_S80_11	62	4103505	F1o10_S81_11	15	3631757	F2a6_S83_10	62	3732211	F2a10_S85_11	62	3860870	F2o6_S82_10	62	3953394	null	0	0
tttttataaat	Ancestor_S75_10	7	3775093	A1o10_S76_11	7	3844560	A2o10_S79_10	7	3663725	A2o6_S77_12	7	4000012	A2a6_S78_12	7	3913810	A2a10_S80_11	69	4103512	F1o10_S81_11	22	3631764	F2a6_S83_10	69	3732218	F2a10_S85_11	69	3860877	F2o6_S82_10	69	3953401	F2o10_S84_12	7	3933228
ccccctctttc	Ancestor_S75_10	49	3775135	A1o10_S76_11	49	3844602	A2o10_S79_10	49	3663767	A2o6_S77_12	49	4000054	A2a6_S78_12	49	3913852	A2a10_S80_11	111	4103554	F1o10_S81_11	64	3631806	F2a6_S83_10	111	3732260	F2a10_S85_11	111	3860919	F2o6_S82_10	111	3953443	F2o10_S84_12	49	3933270
tttttctccct	Ancestor_S75_10	52	3775138	A1o10_S76_11	52	3844605	A2o10_S79_10	52	3663770	A2o6_S77_12	52	4000057	A2a6_S78_12	52	3913855	A2a10_S80_11	114	4103557	F1o10_S81_11	67	3631809	F2a6_S83_10	114	3732263	F2a10_S85_11	114	3860922	F2o6_S82_10	114	3953446	F2o10_S84_12	52	3933273
tttttctccct	Ancestor_S75_10	59	3775145	A1o10_S76_11	59	3844612	A2o10_S79_10	59	3663777	A2o6_S77_12	59	4000064	A2a6_S78_12	59	3913862	A2a10_S80_11	121	4103564	F1o10_S81_11	74	3631816	F2a6_S83_10	121	3732270	F2a10_S85_11	121	3860929	F2o6_S82_10	121	3953453	F2o10_S84_12	59	3933280
gggggtgtttg	Ancestor_S75_10	61	3775147	A1o10_S76_11	61	3844614	A2o10_S79_10	61	3663779	A2o6_S77_12	61	4000066	A2a6_S78_12	61	3913864	A2a10_S80_11	123	4103566	F1o10_S81_11	76	3631818	F2a6_S83_10	123	3732272	F2a10_S85_11	123	3860931	F2o6_S82_10	123	3953455	F2o10_S84_12	61	3933282
ccccctctttc	Ancestor_S75_10	69	3775155	A1o10_S76_11	69	3844622	A2o10_S79_10	69	3663787	A2o6_S77_12	69	4000074	A2a6_S78_12	69	3913872	A2a10_S80_11	131	4103574	F1o10_S81_11	84	3631826	F2a6_S83_10	131	3732280	F2a10_S85_11	131	3860939	F2o6_S82_10	131	3953463	F2o10_S84_12	69	3933290
attt----att	Ancestor_S75_11	1	3922012	A1o10_S76_12	1	3991479	A2o10_S79_11	1	3810644	A2o6_S77_13	1	4146931	A2a6_S78_13	1	4060729	A2a10_S80_12	1	4250431	null	0	0	null	0	0	F2a10_S85_12	1	4007796	F2o6_S82_11	1	4100320	F2o10_S84_13	1	4080147
attt----att	Ancestor_S75_11	2	3922013	A1o10_S76_12	2	3991480	A2o10_S79_11	2	3810645	A2o6_S77_13	2	4146932	null	0	0	null	0	0	null	0	0	null	0	0	F2a10_S85_12	2	4007797	F2o6_S82_11	2	4100321	F2o10_S84_13	2	4080148
attc----att	Ancestor_S75_11	3	3922014	A1o10_S76_12	3	3991481	A2o10_S79_11	3	3810646	A2o6_S77_13	3	4146933	null	0	0	null	0	0	null	0	0	null	0	0	F2a10_S85_12	3	4007798	F2o6_S82_11	3	4100322	F2o10_S84_13	3	4080149
-tta----att	null	0	0	A1o10_S76_12	4	3991482	A2o10_S79_11	4	3810647	A2o6_S77_13	4	4146934	null	0	0	null	0	0	null	0	0	null	0	0	F2a10_S85_12	4	4007799	F2o6_S82_11	4	4100323	F2o10_S84_13	4	4080150
-aaa----taa	null	0	0	A1o10_S76_12	7	3991485	A2o10_S79_11	7	3810650	A2o6_S77_13	7	4146937	null	0	0	null	0	0	null	0	0	null	0	0	F2a10_S85_12	7	4007802	F2o6_S82_11	7	4100326	F2o10_S84_13	7	4080153
-ggg----tgg	null	0	0	A1o10_S76_12	8	3991486	A2o10_S79_11	8	3810651	A2o6_S77_13	8	4146938	null	0	0	null	0	0	null	0	0	null	0	0	F2a10_S85_12	8	4007803	F2o6_S82_11	8	4100327	F2o10_S84_13	8	4080154
-ttc----ttt	null	0	0	A1o10_S76_12	9	3991487	A2o10_S79_11	9	3810652	A2o6_S77_13	9	4146939	null	0	0	null	0	0	null	0	0	null	0	0	F2a10_S85_12	9	4007804	F2o6_S82_11	9	4100328	F2o10_S84_13	9	4080155
---a----t--	null	0	0	null	0	0	null	0	0	A2o6_S77_13	10	4146940	null	0	0	null	0	0	null	0	0	null	0	0	F2a10_S85_12	10	4007805	null	0	0	null	0	0
---t----a--	null	0	0	null	0	0	null	0	0	A2o6_S77_13	13	4146943	null	0	0	null	0	0	null	0	0	null	0	0	F2a10_S85_12	13	4007808	null	0	0	null	0	0
---a----t--	null	0	0	null	0	0	null	0	0	A2o6_S77_13	15	4146945	null	0	0	null	0	0	null	0	0	null	0	0	F2a10_S85_12	15	4007810	null	0	0	null	0	0
-ttg----ttt	null	0	0	A1o10_S76_12	10	3991488	A2o10_S79_11	10	3810653	A2o6_S77_13	16	4146946	null	0	0	null	0	0	null	0	0	null	0	0	F2a10_S85_12	16	4007811	F2o6_S82_11	10	4100329	F2o10_S84_13	10	4080156
-tta----ttt	null	0	0	A1o10_S76_12	12	3991490	A2o10_S79_11	12	3810655	A2o6_S77_13	18	4146948	null	0	0	null	0	0	null	0	0	null	0	0	F2a10_S85_12	18	4007813	F2o6_S82_11	12	4100331	F2o10_S84_13	12	4080158
-ttc----ttt	null	0	0	A1o10_S76_12	14	3991492	A2o10_S79_11	14	3810657	A2o6_S77_13	20	4146950	null	0	0	null	0	0	null	0	0	null	0	0	F2a10_S85_12	20	4007815	F2o6_S82_11	14	4100333	F2o10_S84_13	14	4080160
-ttc----ttt	null	0	0	A1o10_S76_12	15	3991493	A2o10_S79_11	15	3810658	A2o6_S77_13	21	4146951	null	0	0	null	0	0	null	0	0	null	0	0	F2a10_S85_12	21	4007816	F2o6_S82_11	15	4100334	F2o10_S84_13	15	4080161
-cca----ccc	null	0	0	A1o10_S76_12	16	3991494	A2o10_S79_11	16	3810659	A2o6_S77_13	22	4146952	null	0	0	null	0	0	null	0	0	null	0	0	F2a10_S85_12	22	4007817	F2o6_S82_11	16	4100335	F2o10_S84_13	16	4080162
-tta----ttt	null	0	0	A1o10_S76_12	18	3991496	A2o10_S79_11	18	3810661	A2o6_S77_13	24	4146954	null	0	0	null	0	0	null	0	0	null	0	0	F2a10_S85_12	24	4007819	F2o6_S82_11	18	4100337	F2o10_S84_13	18	4080164
-cct----ccc	null	0	0	A1o10_S76_12	19	3991497	A2o10_S79_11	19	3810662	A2o6_S77_13	25	4146955	null	0	0	null	0	0	null	0	0	null	0	0	F2a10_S85_12	25	4007820	F2o6_S82_11	19	4100338	F2o10_S84_13	19	4080165
-ggt----ggg	null	0	0	A1o10_S76_12	21	3991499	A2o10_S79_11	21	3810664	A2o6_S77_13	27	4146957	null	0	0	null	0	0	null	0	0	null	0	0	F2a10_S85_12	27	4007822	F2o6_S82_11	21	4100340	F2o10_S84_13	21	4080167
-ttg----ttt	null	0	0	A1o10_S76_12	22	3991500	A2o10_S79_11	22	3810665	A2o6_S77_13	28	4146958	null	0	0	null	0	0	null	0	0	null	0	0	F2a10_S85_12	28	4007823	F2o6_S82_11	22	4100341	F2o10_S84_13	22	4080168
-cct----ccc	null	0	0	A1o10_S76_12	23	3991501	A2o10_S79_11	23	3810666	A2o6_S77_13	29	4146959	null	0	0	null	0	0	null	0	0	null	0	0	F2a10_S85_12	29	4007824	F2o6_S82_11	23	4100342	F2o10_S84_13	23	4080169
-cct----ccc	null	0	0	A1o10_S76_12	25	3991503	A2o10_S79_11	25	3810668	A2o6_S77_13	31	4146961	null	0	0	null	0	0	null	0	0	null	0	0	F2a10_S85_12	31	4007826	F2o6_S82_11	25	4100344	F2o10_S84_13	25	4080171
-ttc----ttt	null	0	0	A1o10_S76_12	27	3991505	A2o10_S79_11	27	3810670	A2o6_S77_13	33	4146963	null	0	0	null	0	0	null	0	0	null	0	0	F2a10_S85_12	33	4007828	F2o6_S82_11	27	4100346	F2o10_S84_13	27	4080173
-ttc----ttt	null	0	0	A1o10_S76_12	28	3991506	A2o10_S79_11	28	3810671	A2o6_S77_13	34	4146964	null	0	0	null	0	0	null	0	0	null	0	0	F2a10_S85_12	34	4007829	F2o6_S82_11	28	4100347	F2o10_S84_13	28	4080174
-ttg----ttt	null	0	0	A1o10_S76_12	30	3991508	A2o10_S79_11	30	3810673	A2o6_S77_13	36	4146966	null	0	0	null	0	0	null	0	0	null	0	0	F2a10_S85_12	36	4007831	F2o6_S82_11	30	4100349	F2o10_S84_13	30	4080176
-gga----ggg	null	0	0	A1o10_S76_12	32	3991510	A2o10_S79_11	32	3810675	A2o6_S77_13	38	4146968	null	0	0	null	0	0	null	0	0	null	0	0	F2a10_S85_12	38	4007833	F2o6_S82_11	32	4100351	F2o10_S84_13	32	4080178
-aac----aaa	null	0	0	A1o10_S76_12	33	3991511	A2o10_S79_11	33	3810676	A2o6_S77_13	39	4146969	null	0	0	null	0	0	null	0	0	null	0	0	F2a10_S85_12	39	4007834	F2o6_S82_11	33	4100352	F2o10_S84_13	33	4080179
-ggt----ggg	null	0	0	A1o10_S76_12	35	3991513	A2o10_S79_11	35	3810678	A2o6_S77_13	41	4146971	null	0	0	null	0	0	null	0	0	null	0	0	F2a10_S85_12	41	4007836	F2o6_S82_11	35	4100354	F2o10_S84_13	35	4080181
-ttc----ttt	null	0	0	A1o10_S76_12	36	3991514	A2o10_S79_11	36	3810679	A2o6_S77_13	42	4146972	null	0	0	null	0	0	null	0	0	null	0	0	F2a10_S85_12	42	4007837	F2o6_S82_11	36	4100355	F2o10_S84_13	36	4080182
-aat----aaa	null	0	0	A1o10_S76_12	37	3991515	A2o10_S79_11	37	3810680	A2o6_S77_13	43	4146973	null	0	0	null	0	0	null	0	0	null	0	0	F2a10_S85_12	43	4007838	F2o6_S82_11	37	4100356	F2o10_S84_13	37	4080183
-aac----aaa	null	0	0	A1o10_S76_12	38	3991516	A2o10_S79_11	38	3810681	A2o6_S77_13	44	4146974	null	0	0	null	0	0	null	0	0	null	0	0	F2a10_S85_12	44	4007839	F2o6_S82_11	38	4100357	F2o10_S84_13	38	4080184
-ttc----ttt	null	0	0	A1o10_S76_12	39	3991517	A2o10_S79_11	39	3810682	A2o6_S77_13	45	4146975	null	0	0	null	0	0	null	0	0	null	0	0	F2a10_S85_12	45	4007840	F2o6_S82_11	39	4100358	F2o10_S84_13	39	4080185
-tta----ttt	null	0	0	A1o10_S76_12	42	3991520	A2o10_S79_11	42	3810685	A2o6_S77_13	48	4146978	null	0	0	null	0	0	null	0	0	null	0	0	F2a10_S85_12	48	4007843	F2o6_S82_11	42	4100361	F2o10_S84_13	42	4080188
-gga----ggg	null	0	0	A1o10_S76_12	43	3991521	A2o10_S79_11	43	3810686	A2o6_S77_13	49	4146979	null	0	0	null	0	0	null	0	0	null	0	0	F2a10_S85_12	49	4007844	F2o6_S82_11	43	4100362	F2o10_S84_13	43	4080189
-cca----ccc	null	0	0	A1o10_S76_12	45	3991523	A2o10_S79_11	45	3810688	A2o6_S77_13	51	4146981	null	0	0	null	0	0	null	0	0	null	0	0	F2a10_S85_12	51	4007846	F2o6_S82_11	45	4100364	F2o10_S84_13	45	4080191
-ggt----ggg	null	0	0	A1o10_S76_12	49	3991527	A2o10_S79_11	49	3810692	A2o6_S77_13	55	4146985	null	0	0	null	0	0	null	0	0	null	0	0	F2a10_S85_12	55	4007850	F2o6_S82_11	49	4100368	F2o10_S84_13	49	4080195
-aac----aaa	null	0	0	A1o10_S76_12	53	3991531	A2o10_S79_11	53	3810696	A2o6_S77_13	59	4146989	null	0	0	null	0	0	null	0	0	null	0	0	F2a10_S85_12	59	4007854	F2o6_S82_11	53	4100372	F2o10_S84_13	53	4080199
-ttc----ttt	null	0	0	A1o10_S76_12	54	3991532	A2o10_S79_11	54	3810697	A2o6_S77_13	60	4146990	null	0	0	null	0	0	null	0	0	null	0	0	F2a10_S85_12	60	4007855	F2o6_S82_11	54	4100373	F2o10_S84_13	54	4080200
-cct----ccc	null	0	0	A1o10_S76_12	55	3991533	A2o10_S79_11	55	3810698	A2o6_S77_13	61	4146991	null	0	0	null	0	0	null	0	0	null	0	0	F2a10_S85_12	61	4007856	F2o6_S82_11	55	4100374	F2o10_S84_13	55	4080201
tttttgttt--	Ancestor_S75_12	1	4048419	A1o10_S76_13	1	4117880	A2o10_S79_12	1	3937045	A2o6_S77_15	1	4401401	A2a6_S78_14	1	4187130	A2a10_S80_13	1	4376832	F1o10_S81_13	1	3904795	F2a6_S83_12	1	4005538	F2a10_S85_13	1	4134203	null	0	0	null	0	0
t-tt-tttat-	Ancestor_S75_12	115113	4163531	null	0	0	A2o10_S79_12	115113	4052157	A2o6_S77_15	115113	4516513	null	0	0	A2a10_S80_6	275854	3097752	F1o10_S81_13	115113	4019907	F2a6_S83_12	115113	4120650	F2a10_S85_14	2	4249315	F2o6_S82_5	275854	2738159	null	0	0
t-tt-tttgt-	Ancestor_S75_12	115112	4163530	null	0	0	A2o10_S79_12	115112	4052156	A2o6_S77_15	115112	4516512	null	0	0	A2a10_S80_6	275855	3097753	F1o10_S81_13	115112	4019906	F2a6_S83_12	115112	4120649	F2a10_S85_14	1	4249314	F2o6_S82_5	275855	2738160	null	0	0
tc--------t	Ancestor_S75_14	107864	4379800	A1o10_S76_14	108294	4341442	null	0	0	null	0	0	null	0	0	null	0	0	null	0	0	null	0	0	null	0	0	null	0	0	F2o10_S84_15	107864	4422706
ttc-----t-t	Ancestor_S75_14	107865	4379801	A1o10_S76_14	108295	4341443	A2o10_S79_15	106807	4375438	null	0	0	null	0	0	null	0	0	null	0	0	null	0	0	F2a10_S85_14	108296	4357609	null	0	0	F2o10_S84_15	107865	4422707
----t-c----	null	0	0	null	0	0	null	0	0	null	0	0	A2a6_S78_17	30	4515517	null	0	0	F1o10_S81_16	30	4233364	null	0	0	null	0	0	null	0	0	null	0	0
ttttctt---t	Ancestor_S75_16	77	4485001	A1o10_S76_16	77	4446643	A2o10_S79_17	47	4480608	A2o6_S77_17	47	4625486	A2a6_S78_17	77	4515564	A2a10_S80_15	203	4593101	F1o10_S81_16	77	4233411	null	0	0	null	0	0	null	0	0	F2o10_S84_17	77	4527907
cccctcc---c	Ancestor_S75_16	92	4485016	A1o10_S76_16	92	4446658	A2o10_S79_17	62	4480623	A2o6_S77_17	62	4625501	A2a6_S78_17	92	4515579	A2a10_S80_15	218	4593116	F1o10_S81_16	92	4233426	null	0	0	null	0	0	null	0	0	F2o10_S84_17	92	4527922
aaaataa---a	Ancestor_S75_16	99	4485023	A1o10_S76_16	99	4446665	A2o10_S79_17	69	4480630	A2o6_S77_17	69	4625508	A2a6_S78_17	99	4515586	A2a10_S80_15	225	4593123	F1o10_S81_16	99	4233433	null	0	0	null	0	0	null	0	0	F2o10_S84_17	99	4527929
ttttctt---t	Ancestor_S75_16	141	4485065	A1o10_S76_16	141	4446707	A2o10_S79_17	111	4480672	A2o6_S77_17	111	4625550	A2a6_S78_17	141	4515628	A2a10_S80_15	267	4593165	F1o10_S81_16	141	4233475	null	0	0	null	0	0	null	0	0	F2o10_S84_17	141	4527971
cccctcc---c	Ancestor_S75_16	144	4485068	A1o10_S76_16	144	4446710	A2o10_S79_17	114	4480675	A2o6_S77_17	114	4625553	A2a6_S78_17	144	4515631	A2a10_S80_15	270	4593168	F1o10_S81_16	144	4233478	null	0	0	null	0	0	null	0	0	F2o10_S84_17	144	4527974
cccctcc---c	Ancestor_S75_16	151	4485075	A1o10_S76_16	151	4446717	A2o10_S79_17	121	4480682	A2o6_S77_17	121	4625560	A2a6_S78_17	151	4515638	A2a10_S80_15	277	4593175	F1o10_S81_16	151	4233485	null	0	0	null	0	0	null	0	0	F2o10_S84_17	151	4527981
ttttgtt---t	Ancestor_S75_16	153	4485077	A1o10_S76_16	153	4446719	A2o10_S79_17	123	4480684	A2o6_S77_17	123	4625562	A2a6_S78_17	153	4515640	A2a10_S80_15	279	4593177	F1o10_S81_16	153	4233487	null	0	0	null	0	0	null	0	0	F2o10_S84_17	153	4527983
ttttctt---t	Ancestor_S75_16	161	4485085	A1o10_S76_16	161	4446727	A2o10_S79_17	131	4480692	A2o6_S77_17	131	4625570	A2a6_S78_17	161	4515648	A2a10_S80_15	287	4593185	F1o10_S81_16	161	4233495	null	0	0	null	0	0	null	0	0	F2o10_S84_17	161	4527991
gggggggccgg	Ancestor_S75_14	72148	4344084	A1o10_S76_17	72148	4623811	A2o10_S79_14	72148	4232922	A2o6_S77_13	114603	4261533	A2a6_S78_18	72592	4693176	A2a10_S80_14	72062	4557189	F1o10_S81_18	72148	4500761	F2a6_S83_17	72148	4618613	F2a10_S85_17	72148	4639656	F2o6_S82_15	72148	4598921	F2o10_S84_15	72148	4386990
-tt-tct-ttt	null	0	0	A1o10_S76_17	86824	4638487	A2o10_S79_14	86824	4247598	null	0	0	A2a6_S78_18	87268	4707852	A2a10_S80_14	86588	4571715	F1o10_S81_18	86824	4515437	null	0	0	F2a10_S85_17	86824	4654332	F2o6_S82_15	86824	4613597	F2o10_S84_15	86824	4401666
-aa-ata-aaa	null	0	0	A1o10_S76_17	86826	4638489	A2o10_S79_14	86826	4247600	null	0	0	A2a6_S78_18	87270	4707854	A2a10_S80_14	86590	4571717	F1o10_S81_18	86826	4515439	null	0	0	F2a10_S85_17	86826	4654334	F2o6_S82_15	86826	4613599	F2o10_S84_15	86826	4401668
-cc-ctc-ccc	null	0	0	A1o10_S76_17	86828	4638491	A2o10_S79_14	86828	4247602	null	0	0	A2a6_S78_18	87272	4707856	A2a10_S80_14	86592	4571719	F1o10_S81_18	86828	4515441	null	0	0	F2a10_S85_17	86828	4654336	F2o6_S82_15	86828	4613601	F2o10_S84_15	86828	4401670
-cc-cgc-ccc	null	0	0	A1o10_S76_17	86829	4638492	A2o10_S79_14	86829	4247603	null	0	0	A2a6_S78_18	87273	4707857	A2a10_S80_14	86593	4571720	F1o10_S81_18	86829	4515442	null	0	0	F2a10_S85_17	86829	4654337	F2o6_S82_15	86829	4613602	F2o10_S84_15	86829	4401671
-cc-cac-ccc	null	0	0	A1o10_S76_17	86830	4638493	A2o10_S79_14	86830	4247604	null	0	0	A2a6_S78_18	87274	4707858	A2a10_S80_14	86594	4571721	F1o10_S81_18	86830	4515443	null	0	0	F2a10_S85_17	86830	4654338	F2o6_S82_15	86830	4613603	F2o10_S84_15	86830	4401672
-aa-aga-aaa	null	0	0	A1o10_S76_17	86833	4638496	A2o10_S79_14	86833	4247607	null	0	0	A2a6_S78_18	87277	4707861	A2a10_S80_14	86597	4571724	F1o10_S81_18	86833	4515446	null	0	0	F2a10_S85_17	86833	4654341	F2o6_S82_15	86833	4613606	F2o10_S84_15	86833	4401675
-aa-aga-aaa	null	0	0	A1o10_S76_17	86835	4638498	A2o10_S79_14	86835	4247609	null	0	0	A2a6_S78_18	87279	4707863	A2a10_S80_14	86599	4571726	F1o10_S81_18	86835	4515448	null	0	0	F2a10_S85_17	86835	4654343	F2o6_S82_15	86835	4613608	F2o10_S84_15	86835	4401677
--c-a----cc	null	0	0	null	0	0	A2o10_S79_14	87995	4248769	null	0	0	A2a6_S78_19	1	4709023	null	0	0	null	0	0	null	0	0	null	0	0	F2o6_S82_15	87995	4614768	F2o10_S84_15	87995	4402837
t-c--t-t--c	Ancestor_S75_14	87972	4359908	null	0	0	A2o10_S79_14	88078	4248852	null	0	0	null	0	0	A2a10_S80_14	87886	4573013	null	0	0	F2a6_S83_17	87972	4634437	null	0	0	null	0	0	F2o10_S84_15	88078	4402920
t-c--t-t--c	Ancestor_S75_14	87973	4359909	null	0	0	A2o10_S79_14	88079	4248853	null	0	0	null	0	0	A2a10_S80_14	87887	4573014	null	0	0	F2a6_S83_17	87973	4634438	null	0	0	null	0	0	F2o10_S84_15	88079	4402921
-------t--c	null	0	0	null	0	0	null	0	0	null	0	0	null	0	0	null	0	0	null	0	0	F2a6_S83_19	72405	4791393	null	0	0	null	0	0	F2o10_S84_6	300924	2811405
-------t--c	null	0	0	null	0	0	null	0	0	null	0	0	null	0	0	null	0	0	null	0	0	F2a6_S83_19	72406	4791394	null	0	0	null	0	0	F2o10_S84_6	300925	2811406
-------t--g	null	0	0	null	0	0	null	0	0	null	0	0	null	0	0	null	0	0	null	0	0	F2a6_S83_19	72408	4791396	null	0	0	null	0	0	F2o10_S84_6	300927	2811408
-------a--c	null	0	0	null	0	0	null	0	0	null	0	0	null	0	0	null	0	0	null	0	0	F2a6_S83_19	72409	4791397	null	0	0	null	0	0	F2o10_S84_6	300928	2811409
-------t--g	null	0	0	null	0	0	null	0	0	null	0	0	null	0	0	null	0	0	null	0	0	F2a6_S83_19	72413	4791401	null	0	0	null	0	0	F2o10_S84_6	300932	2811413
-------t--c	null	0	0	null	0	0	null	0	0	null	0	0	null	0	0	null	0	0	null	0	0	F2a6_S83_19	72414	4791402	null	0	0	null	0	0	F2o10_S84_6	300933	2811414
-------g--t	null	0	0	null	0	0	null	0	0	null	0	0	null	0	0	null	0	0	null	0	0	F2a6_S83_19	72415	4791403	null	0	0	null	0	0	F2o10_S84_6	300934	2811415
-gg------a-	null	0	0	A1o10_S76_20	72044	4875643	A2o10_S79_19	72180	4742342	null	0	0	null	0	0	null	0	0	null	0	0	null	0	0	null	0	0	F2o6_S82_17	64239	4752039	null	0	0
ggggggagggg	Ancestor_S75_21	598	4881048	A1o10_S76_19	30515	4754678	A2o10_S79_22	598	4859823	A2o6_S77_20	80	4899058	A2a6_S78_21	73	4857064	A2a10_S80_18	598	4867285	F1o10_S81_23	53757	4857540	F2a6_S83_21	598	4855436	F2a10_S85_19	30429	4770451	F2o6_S82_19	598	4816072	F2o10_S84_21	598	4880403
cccccctcccc	Ancestor_S75_21	599	4881049	A1o10_S76_19	30516	4754679	A2o10_S79_22	599	4859824	A2o6_S77_20	81	4899059	A2a6_S78_21	74	4857065	A2a10_S80_18	599	4867286	F1o10_S81_23	53758	4857541	F2a6_S83_21	599	4855437	F2a10_S85_19	30430	4770452	F2o6_S82_19	599	4816073	F2o10_S84_21	599	4880404
ttttttctttt	Ancestor_S75_21	600	4881050	A1o10_S76_19	30517	4754680	A2o10_S79_22	600	4859825	A2o6_S77_20	82	4899060	A2a6_S78_21	75	4857066	A2a10_S80_18	600	4867287	F1o10_S81_23	53759	4857542	F2a6_S83_21	600	4855438	F2a10_S85_19	30431	4770453	F2o6_S82_19	600	4816074	F2o10_S84_21	600	4880405
--c-t------	null	0	0	null	0	0	A2o10_S79_23	42322	4951066	null	0	0	A2a6_S78_21	50308	4907299	null	0	0	null	0	0	null	0	0	null	0	0	null	0	0	null	0	0
cccccctcccc	Ancestor_S75_23	17167	4976825	A1o10_S76_22	17167	4956245	A2o10_S79_23	17455	4926199	A2o6_S77_13	17455	4164385	A2a6_S78_23	17040	4954115	A2a10_S80_19	17167	4933372	F1o10_S81_28	11568	4995178	F2a6_S83_23	17167	4951299	F2a10_S85_22	17167	4953175	F2o6_S82_22	17167	4955929	F2o10_S84_23	17167	4976266
aaaaaagaaaa	Ancestor_S75_23	17172	4976830	A1o10_S76_22	17172	4956250	A2o10_S79_23	17460	4926204	A2o6_S77_13	17460	4164390	A2a6_S78_23	17045	4954120	A2a10_S80_19	17172	4933377	F1o10_S81_28	11573	4995183	F2a6_S83_23	17172	4951304	F2a10_S85_22	17172	4953180	F2o6_S82_22	17172	4955934	F2o10_S84_23	17172	4976271
aaaaaagaaaa	Ancestor_S75_23	17175	4976833	A1o10_S76_22	17175	4956253	A2o10_S79_23	17463	4926207	A2o6_S77_13	17463	4164393	A2a6_S78_23	17048	4954123	A2a10_S80_19	17175	4933380	F1o10_S81_28	11576	4995186	F2a6_S83_23	17175	4951307	F2a10_S85_22	17175	4953183	F2o6_S82_22	17175	4955937	F2o10_S84_23	17175	4976274
-ccc-c--ca-	null	0	0	A1o10_S76_22	24885	4963963	A2o10_S79_23	25173	4933917	A2o6_S77_13	25173	4172103	null	0	0	A2a10_S80_19	24885	4941090	null	0	0	null	0	0	F2a10_S85_22	24885	4960893	F2o6_S82_23	1	4963647	null	0	0
-ttt-t--ta-	null	0	0	A1o10_S76_22	24886	4963964	A2o10_S79_23	25174	4933918	A2o6_S77_13	25174	4172104	null	0	0	A2a10_S80_19	24886	4941091	null	0	0	null	0	0	F2a10_S85_22	24886	4960894	F2o6_S82_23	2	4963648	null	0	0
-ccc-c--ca-	null	0	0	A1o10_S76_22	24887	4963965	A2o10_S79_23	25175	4933919	A2o6_S77_13	25175	4172105	null	0	0	A2a10_S80_19	24887	4941092	null	0	0	null	0	0	F2a10_S85_22	24887	4960895	F2o6_S82_23	3	4963649	null	0	0
-ttt-t--tc-	null	0	0	A1o10_S76_22	24888	4963966	A2o10_S79_23	25176	4933920	A2o6_S77_13	25176	4172106	null	0	0	A2a10_S80_19	24888	4941093	null	0	0	null	0	0	F2a10_S85_22	24888	4960896	F2o6_S82_23	4	4963650	null	0	0
-tt-----ta-	null	0	0	A1o10_S76_22	24894	4963972	A2o10_S79_23	25182	4933926	null	0	0	null	0	0	null	0	0	null	0	0	null	0	0	F2a10_S85_22	24894	4960902	F2o6_S82_23	9	4963655	null	0	0
-tt-----tc-	null	0	0	A1o10_S76_22	24895	4963973	A2o10_S79_23	25183	4933927	null	0	0	null	0	0	null	0	0	null	0	0	null	0	0	F2a10_S85_22	24895	4960903	F2o6_S82_23	10	4963656	null	0	0
-tt-----ta-	null	0	0	A1o10_S76_22	24896	4963974	A2o10_S79_23	25184	4933928	null	0	0	null	0	0	null	0	0	null	0	0	null	0	0	F2a10_S85_22	24896	4960904	F2o6_S82_23	11	4963657	null	0	0
-cc-----cg-	null	0	0	A1o10_S76_22	24897	4963975	A2o10_S79_23	25185	4933929	null	0	0	null	0	0	null	0	0	null	0	0	null	0	0	F2a10_S85_22	24897	4960905	F2o6_S82_23	12	4963658	null	0	0
-tt-----tc-	null	0	0	A1o10_S76_22	24903	4963981	A2o10_S79_23	25191	4933935	null	0	0	null	0	0	null	0	0	null	0	0	null	0	0	F2a10_S85_22	24903	4960911	F2o6_S82_23	18	4963664	null	0	0
-aa-----ag-	null	0	0	A1o10_S76_22	24906	4963984	A2o10_S79_23	25194	4933938	null	0	0	null	0	0	null	0	0	null	0	0	null	0	0	F2a10_S85_22	24906	4960914	F2o6_S82_23	21	4963667	null	0	0
-aa-----at-	null	0	0	A1o10_S76_22	24908	4963986	A2o10_S79_23	25196	4933940	null	0	0	null	0	0	null	0	0	null	0	0	null	0	0	F2a10_S85_22	24908	4960916	F2o6_S82_23	34	4963680	null	0	0
-cc-----ct-	null	0	0	A1o10_S76_22	24913	4963991	A2o10_S79_23	25201	4933945	null	0	0	null	0	0	null	0	0	null	0	0	null	0	0	F2a10_S85_22	24913	4960921	F2o6_S82_23	39	4963685	null	0	0
-gg-----gt-	null	0	0	A1o10_S76_22	24915	4963993	A2o10_S79_23	25203	4933947	null	0	0	null	0	0	null	0	0	null	0	0	null	0	0	F2a10_S85_22	24915	4960923	F2o6_S82_23	41	4963687	null	0	0
-gg-----gt-	null	0	0	A1o10_S76_22	24917	4963995	A2o10_S79_23	25205	4933949	null	0	0	null	0	0	null	0	0	null	0	0	null	0	0	F2a10_S85_22	24917	4960925	F2o6_S82_23	43	4963689	null	0	0
-aa-----at-	null	0	0	A1o10_S76_22	24919	4963997	A2o10_S79_23	25207	4933951	null	0	0	null	0	0	null	0	0	null	0	0	null	0	0	F2a10_S85_22	24919	4960927	F2o6_S82_23	47	4963693	null	0	0
-gg-----gt-	null	0	0	A1o10_S76_22	24920	4963998	A2o10_S79_23	25208	4933952	null	0	0	null	0	0	null	0	0	null	0	0	null	0	0	F2a10_S85_22	24920	4960928	F2o6_S82_23	48	4963694	null	0	0
-aa-----ag-	null	0	0	A1o10_S76_22	24921	4963999	A2o10_S79_23	25209	4933953	null	0	0	null	0	0	null	0	0	null	0	0	null	0	0	F2a10_S85_22	24921	4960929	F2o6_S82_23	49	4963695	null	0	0
-gg-----gc-	null	0	0	A1o10_S76_22	24924	4964002	A2o10_S79_23	25212	4933956	null	0	0	null	0	0	null	0	0	null	0	0	null	0	0	F2a10_S85_22	24924	4960932	F2o6_S82_23	52	4963698	null	0	0
-cc-----ct-	null	0	0	A1o10_S76_22	24926	4964004	A2o10_S79_23	25214	4933958	null	0	0	null	0	0	null	0	0	null	0	0	null	0	0	F2a10_S85_22	24926	4960934	F2o6_S82_23	54	4963700	null	0	0
-gg-----gt-	null	0	0	A1o10_S76_22	24928	4964006	A2o10_S79_23	25216	4933960	null	0	0	null	0	0	null	0	0	null	0	0	null	0	0	F2a10_S85_22	24928	4960936	F2o6_S82_23	56	4963702	null	0	0
-gg-----ga-	null	0	0	A1o10_S76_22	24930	4964008	A2o10_S79_23	25218	4933962	null	0	0	null	0	0	null	0	0	null	0	0	null	0	0	F2a10_S85_22	24930	4960938	F2o6_S82_23	58	4963704	null	0	0
-aa-----at-	null	0	0	A1o10_S76_22	24931	4964009	A2o10_S79_23	25219	4933963	null	0	0	null	0	0	null	0	0	null	0	0	null	0	0	F2a10_S85_22	24931	4960939	F2o6_S82_23	59	4963705	null	0	0
--g-----gt-	null	0	0	A1o10_S76_22	24932	4964010	A2o10_S79_23	25220	4933964	null	0	0	null	0	0	null	0	0	null	0	0	null	0	0	F2a10_S85_22	24932	4960940	F2o6_S82_23	60	4963706	null	0	0
--a-----at-	null	0	0	null	0	0	A2o10_S79_23	25221	4933965	null	0	0	null	0	0	null	0	0	null	0	0	null	0	0	F2a10_S85_22	24933	4960941	F2o6_S82_23	61	4963707	null	0	0
--a-----at-	null	0	0	null	0	0	A2o10_S79_23	25222	4933966	null	0	0	null	0	0	null	0	0	null	0	0	null	0	0	F2a10_S85_22	24934	4960942	F2o6_S82_23	62	4963708	null	0	0
--a-----ag-	null	0	0	null	0	0	A2o10_S79_23	25225	4933969	null	0	0	null	0	0	null	0	0	null	0	0	null	0	0	F2a10_S85_22	24937	4960945	F2o6_S82_23	65	4963711	null	0	0
--g-----gt-	null	0	0	null	0	0	A2o10_S79_23	25227	4933971	null	0	0	null	0	0	null	0	0	null	0	0	null	0	0	F2a10_S85_22	24939	4960947	F2o6_S82_23	67	4963713	null	0	0
--g-----gc-	null	0	0	null	0	0	A2o10_S79_23	25229	4933973	null	0	0	null	0	0	null	0	0	null	0	0	null	0	0	F2a10_S85_22	24941	4960949	F2o6_S82_23	69	4963715	null	0	0
--g-----ga-	null	0	0	null	0	0	A2o10_S79_23	25230	4933974	null	0	0	null	0	0	null	0	0	null	0	0	null	0	0	F2a10_S85_22	24942	4960950	F2o6_S82_23	70	4963716	null	0	0
--c-----ct-	null	0	0	null	0	0	A2o10_S79_23	25233	4933977	null	0	0	null	0	0	null	0	0	null	0	0	null	0	0	F2a10_S85_22	24945	4960953	F2o6_S82_23	73	4963719	null	0	0
--g-----ga-	null	0	0	null	0	0	A2o10_S79_23	25234	4933978	null	0	0	null	0	0	null	0	0	null	0	0	null	0	0	F2a10_S85_22	24946	4960954	F2o6_S82_23	74	4963720	null	0	0
--a-----ag-	null	0	0	null	0	0	A2o10_S79_23	25237	4933981	null	0	0	null	0	0	null	0	0	null	0	0	null	0	0	F2a10_S85_22	24949	4960957	F2o6_S82_23	77	4963723	null	0	0
--a-----ac-	null	0	0	null	0	0	A2o10_S79_23	25242	4933986	null	0	0	null	0	0	null	0	0	null	0	0	null	0	0	F2a10_S85_22	24954	4960962	F2o6_S82_23	82	4963728	null	0	0
--t-----tc-	null	0	0	null	0	0	A2o10_S79_23	25243	4933987	null	0	0	null	0	0	null	0	0	null	0	0	null	0	0	F2a10_S85_22	24955	4960963	F2o6_S82_23	83	4963729	null	0	0
--c-----ct-	null	0	0	null	0	0	A2o10_S79_23	25245	4933989	null	0	0	null	0	0	null	0	0	null	0	0	null	0	0	F2a10_S85_22	24957	4960965	F2o6_S82_23	85	4963731	null	0	0
--a-----ac-	null	0	0	null	0	0	A2o10_S79_23	25246	4933990	null	0	0	null	0	0	null	0	0	null	0	0	null	0	0	F2a10_S85_22	24958	4960966	F2o6_S82_23	86	4963732	null	0	0
--c-----ca-	null	0	0	null	0	0	A2o10_S79_23	25247	4933991	null	0	0	null	0	0	null	0	0	null	0	0	null	0	0	F2a10_S85_22	24959	4960967	F2o6_S82_23	87	4963733	null	0	0
--c-----ca-	null	0	0	null	0	0	A2o10_S79_23	25250	4933994	null	0	0	null	0	0	null	0	0	null	0	0	null	0	0	F2a10_S85_22	24962	4960970	F2o6_S82_23	90	4963736	null	0	0
--a-----ac-	null	0	0	null	0	0	A2o10_S79_23	25251	4933995	null	0	0	null	0	0	null	0	0	null	0	0	null	0	0	F2a10_S85_22	24963	4960971	F2o6_S82_23	91	4963737	null	0	0
--t-----tc-	null	0	0	null	0	0	A2o10_S79_23	25252	4933996	null	0	0	null	0	0	null	0	0	null	0	0	null	0	0	F2a10_S85_22	24964	4960972	F2o6_S82_23	92	4963738	null	0	0
--t-----tg-	null	0	0	null	0	0	A2o10_S79_23	25254	4933998	null	0	0	null	0	0	null	0	0	null	0	0	null	0	0	F2a10_S85_22	24966	4960974	F2o6_S82_23	94	4963740	null	0	0
--c-----ct-	null	0	0	null	0	0	A2o10_S79_23	25255	4933999	null	0	0	null	0	0	null	0	0	null	0	0	null	0	0	F2a10_S85_22	24967	4960975	F2o6_S82_23	95	4963741	null	0	0
--a-----ac-	null	0	0	null	0	0	A2o10_S79_23	25257	4934001	null	0	0	null	0	0	null	0	0	null	0	0	null	0	0	F2a10_S85_22	24969	4960977	F2o6_S82_23	97	4963743	null	0	0
--t-----tc-	null	0	0	null	0	0	A2o10_S79_23	25259	4934003	null	0	0	null	0	0	null	0	0	null	0	0	null	0	0	F2a10_S85_22	24971	4960979	F2o6_S82_23	99	4963745	null	0	0
--c-----ct-	null	0	0	null	0	0	A2o10_S79_23	25260	4934004	null	0	0	null	0	0	null	0	0	null	0	0	null	0	0	F2a10_S85_22	24972	4960980	F2o6_S82_23	100	4963746	null	0	0
--a-----at-	null	0	0	null	0	0	A2o10_S79_23	25261	4934005	null	0	0	null	0	0	null	0	0	null	0	0	null	0	0	F2a10_S85_22	24973	4960981	F2o6_S82_23	101	4963747	null	0	0
--g-----gt-	Ancestor_S75_24	1	4984543	null	0	0	A2o10_S79_23	25263	4934007	null	0	0	null	0	0	null	0	0	null	0	0	F2a6_S83_24	1	4959017	F2a10_S85_22	24975	4960983	F2o6_S82_23	103	4963749	null	0	0
--t-----tg-	null	0	0	null	0	0	A2o10_S79_23	25265	4934009	null	0	0	null	0	0	null	0	0	null	0	0	null	0	0	F2a10_S85_22	24977	4960985	F2o6_S82_23	105	4963751	null	0	0
--g-----ga-	null	0	0	null	0	0	A2o10_S79_23	25266	4934010	null	0	0	null	0	0	null	0	0	null	0	0	null	0	0	F2a10_S85_22	24978	4960986	F2o6_S82_23	106	4963752	null	0	0
--a-----at-	null	0	0	null	0	0	A2o10_S79_23	25267	4934011	null	0	0	null	0	0	null	0	0	null	0	0	null	0	0	F2a10_S85_22	24979	4960987	F2o6_S82_23	107	4963753	null	0	0
--t-----tc-	null	0	0	null	0	0	A2o10_S79_23	25269	4934013	null	0	0	null	0	0	null	0	0	null	0	0	null	0	0	F2a10_S85_22	24981	4960989	F2o6_S82_23	109	4963755	null	0	0
--c-----ct-	null	0	0	null	0	0	A2o10_S79_23	25272	4934016	null	0	0	null	0	0	null	0	0	null	0	0	null	0	0	F2a10_S85_22	24984	4960992	F2o6_S82_23	112	4963758	null	0	0
--t-----tc-	null	0	0	null	0	0	A2o10_S79_23	25273	4934017	null	0	0	null	0	0	null	0	0	null	0	0	null	0	0	F2a10_S85_22	24985	4960993	F2o6_S82_23	113	4963759	null	0	0
--g-----ga-	null	0	0	null	0	0	A2o10_S79_23	25275	4934019	null	0	0	null	0	0	null	0	0	null	0	0	null	0	0	F2a10_S85_22	24987	4960995	F2o6_S82_23	115	4963761	null	0	0
--g-----ga-	null	0	0	null	0	0	A2o10_S79_23	25276	4934020	null	0	0	null	0	0	null	0	0	null	0	0	null	0	0	F2a10_S85_22	24988	4960996	F2o6_S82_23	116	4963762	null	0	0
--g-----gt-	null	0	0	null	0	0	A2o10_S79_23	25278	4934022	null	0	0	null	0	0	null	0	0	null	0	0	null	0	0	F2a10_S85_22	24990	4960998	F2o6_S82_23	118	4963764	null	0	0
--a-----at-	null	0	0	null	0	0	A2o10_S79_23	25280	4934024	null	0	0	null	0	0	null	0	0	null	0	0	null	0	0	F2a10_S85_22	24992	4961000	F2o6_S82_23	120	4963766	null	0	0
--t-----ta-	null	0	0	null	0	0	A2o10_S79_23	25282	4934026	null	0	0	null	0	0	null	0	0	null	0	0	null	0	0	F2a10_S85_22	24994	4961002	F2o6_S82_23	122	4963768	null	0	0
--t-----tg-	null	0	0	null	0	0	A2o10_S79_23	25284	4934028	null	0	0	null	0	0	null	0	0	null	0	0	null	0	0	F2a10_S85_22	24996	4961004	F2o6_S82_23	124	4963770	null	0	0
--t-----ta-	null	0	0	null	0	0	A2o10_S79_23	25285	4934029	null	0	0	null	0	0	null	0	0	null	0	0	null	0	0	F2a10_S85_22	24997	4961005	F2o6_S82_23	125	4963771	null	0	0
a---t-a-a--	Ancestor_S75_14	107858	4379794	null	0	0	null	0	0	A2o6_S77_21	29776	4977754	A2a6_S78_23	24747	4961822	null	0	0	F1o10_S81_27	8	4963987	F2a6_S83_23	24884	4959016	F2a10_S85_23	8	4977717	null	0	0	null	0	0
-tc-------t	null	0	0	A1o10_S76_23	7	4980958	A2o10_S79_15	2	4268633	null	0	0	null	0	0	null	0	0	null	0	0	null	0	0	null	0	0	null	0	0	F2o10_S84_15	107859	4422701
--g-------a	null	0	0	null	0	0	A2o10_S79_15	4	4268635	null	0	0	null	0	0	null	0	0	null	0	0	null	0	0	null	0	0	null	0	0	F2o10_S84_15	107861	4422703
---a---ta--	null	0	0	null	0	0	null	0	0	A2o6_S77_25	2852	5030804	null	0	0	null	0	0	null	0	0	F2a6_S83_27	13860	5025766	F2a10_S85_26	3140	5028978	null	0	0	null	0	0
---a---ta--	null	0	0	null	0	0	null	0	0	A2o6_S77_25	2853	5030805	null	0	0	null	0	0	null	0	0	F2a6_S83_27	13861	5025767	F2a10_S85_26	3141	5028979	null	0	0	null	0	0
---c---gc--	null	0	0	null	0	0	null	0	0	A2o6_S77_25	2855	5030807	null	0	0	null	0	0	null	0	0	F2a6_S83_27	13863	5025769	F2a10_S85_26	3143	5028981	null	0	0	null	0	0
---g---ag--	null	0	0	null	0	0	null	0	0	A2o6_S77_25	2856	5030808	null	0	0	null	0	0	null	0	0	F2a6_S83_27	13864	5025770	F2a10_S85_26	3144	5028982	null	0	0	null	0	0
---a---ga--	null	0	0	null	0	0	null	0	0	A2o6_S77_25	2857	5030809	null	0	0	null	0	0	null	0	0	F2a6_S83_27	13865	5025771	F2a10_S85_26	3145	5028983	null	0	0	null	0	0
---a---ga--	null	0	0	null	0	0	null	0	0	A2o6_S77_25	2858	5030810	null	0	0	null	0	0	null	0	0	F2a6_S83_27	13866	5025772	F2a10_S85_26	3146	5028984	null	0	0	null	0	0
---a---ga--	null	0	0	null	0	0	null	0	0	A2o6_S77_25	2859	5030811	null	0	0	null	0	0	null	0	0	F2a6_S83_27	13867	5025773	F2a10_S85_26	3147	5028985	null	0	0	null	0	0
---c---gc--	null	0	0	null	0	0	null	0	0	A2o6_S77_25	2861	5030813	null	0	0	null	0	0	null	0	0	F2a6_S83_27	13869	5025775	F2a10_S85_26	3149	5028987	null	0	0	null	0	0
---t---ct--	null	0	0	null	0	0	null	0	0	A2o6_S77_25	2862	5030814	null	0	0	null	0	0	null	0	0	F2a6_S83_27	13870	5025776	F2a10_S85_26	3150	5028988	null	0	0	null	0	0
---a--aga--	null	0	0	null	0	0	null	0	0	A2o6_S77_25	2863	5030815	null	0	0	null	0	0	F1o10_S81_26	8175	4944325	F2a6_S83_27	13871	5025777	F2a10_S85_26	3151	5028989	null	0	0	null	0	0
cccccaccccc	Ancestor_S75_26	11967	5033450	A1o10_S76_25	11967	5029271	A2o10_S79_27	11967	5029012	A2o6_S77_25	2864	5030816	A2a6_S78_27	13825	5028439	A2a10_S80_23	8554	5025128	F1o10_S81_26	8174	4944324	F2a6_S83_27	13872	5025778	F2a10_S85_26	3152	5028990	F2o6_S82_26	11967	5028517	F2o10_S84_26	11967	5028783
--a--c---aa	null	0	0	null	0	0	A2o10_S79_28	8174	5037186	null	0	0	null	0	0	A2a10_S80_25	1	5033302	null	0	0	null	0	0	null	0	0	F2o6_S82_27	8174	5036691	F2o10_S84_28	1	5036957
--t--a----g	null	0	0	null	0	0	A2o10_S79_28	8175	5037187	null	0	0	null	0	0	A2a10_S80_25	2	5033303	null	0	0	null	0	0	null	0	0	F2o6_S82_27	8175	5036692	F2o10_S84_28	2	5036958
--g--t-----	null	0	0	null	0	0	A2o10_S79_28	8177	5037189	null	0	0	null	0	0	A2a10_S80_25	4	5033305	null	0	0	null	0	0	null	0	0	null	0	0	null	0	0
--t--c-----	null	0	0	null	0	0	A2o10_S79_28	8178	5037190	null	0	0	null	0	0	A2a10_S80_25	5	5033306	null	0	0	null	0	0	null	0	0	null	0	0	null	0	0
--t--a-----	null	0	0	null	0	0	A2o10_S79_28	8179	5037191	null	0	0	null	0	0	A2a10_S80_25	6	5033307	null	0	0	null	0	0	null	0	0	null	0	0	null	0	0
--t--a----a	null	0	0	null	0	0	A2o10_S79_28	8181	5037193	null	0	0	null	0	0	A2a10_S80_25	8	5033309	null	0	0	null	0	0	null	0	0	null	0	0	F2o10_S84_28	5	5036961
--c--a----a	null	0	0	null	0	0	A2o10_S79_28	8182	5037194	null	0	0	null	0	0	A2a10_S80_25	9	5033310	null	0	0	null	0	0	null	0	0	null	0	0	F2o10_S84_28	6	5036962
--g--a----a	null	0	0	null	0	0	A2o10_S79_28	8183	5037195	null	0	0	null	0	0	A2a10_S80_25	10	5033311	null	0	0	null	0	0	null	0	0	null	0	0	F2o10_S84_28	7	5036963
--t--a----c	null	0	0	null	0	0	A2o10_S79_28	8184	5037196	null	0	0	null	0	0	A2a10_S80_25	11	5033312	null	0	0	null	0	0	null	0	0	null	0	0	F2o10_S84_28	8	5036964
--t--a----g	null	0	0	null	0	0	A2o10_S79_28	8185	5037197	null	0	0	null	0	0	A2a10_S80_25	12	5033313	null	0	0	null	0	0	null	0	0	null	0	0	F2o10_S84_28	9	5036965
--t--t----a	null	0	0	null	0	0	A2o10_S79_28	8186	5037198	null	0	0	null	0	0	A2a10_S80_25	13	5033314	null	0	0	null	0	0	null	0	0	null	0	0	F2o10_S84_28	10	5036966
--t--c----t	null	0	0	null	0	0	A2o10_S79_28	8187	5037199	null	0	0	null	0	0	A2a10_S80_25	14	5033315	null	0	0	null	0	0	null	0	0	null	0	0	F2o10_S84_28	11	5036967
--g--a----a	null	0	0	null	0	0	A2o10_S79_28	8188	5037200	null	0	0	null	0	0	A2a10_S80_25	15	5033316	null	0	0	null	0	0	null	0	0	null	0	0	F2o10_S84_28	12	5036968
--t--c----t	null	0	0	null	0	0	A2o10_S79_28	8189	5037201	null	0	0	null	0	0	A2a10_S80_25	16	5033317	null	0	0	null	0	0	null	0	0	null	0	0	F2o10_S84_28	13	5036969
--t--a----c	null	0	0	null	0	0	A2o10_S79_28	8190	5037202	null	0	0	null	0	0	A2a10_S80_25	17	5033318	null	0	0	null	0	0	null	0	0	null	0	0	F2o10_S84_28	14	5036970
--g--g----a	null	0	0	null	0	0	A2o10_S79_28	8191	5037203	null	0	0	null	0	0	A2a10_S80_25	18	5033319	null	0	0	null	0	0	null	0	0	null	0	0	F2o10_S84_28	15	5036971
--c--t----a	null	0	0	null	0	0	A2o10_S79_28	8192	5037204	null	0	0	null	0	0	A2a10_S80_25	19	5033320	null	0	0	null	0	0	null	0	0	null	0	0	F2o10_S84_28	16	5036972
--c--a----t	null	0	0	null	0	0	A2o10_S79_28	8194	5037206	null	0	0	null	0	0	A2a10_S80_25	21	5033322	null	0	0	null	0	0	null	0	0	null	0	0	F2o10_S84_28	18	5036974
--c--t----c	null	0	0	null	0	0	A2o10_S79_28	8195	5037207	null	0	0	null	0	0	A2a10_S80_25	22	5033323	null	0	0	null	0	0	null	0	0	null	0	0	F2o10_S84_28	19	5036975
--g--a----g	null	0	0	null	0	0	A2o10_S79_28	8197	5037209	null	0	0	null	0	0	A2a10_S80_25	24	5033325	null	0	0	null	0	0	null	0	0	null	0	0	F2o10_S84_28	21	5036977
--g--a----a	null	0	0	null	0	0	A2o10_S79_28	8198	5037210	null	0	0	null	0	0	A2a10_S80_25	25	5033326	null	0	0	null	0	0	null	0	0	null	0	0	F2o10_S84_28	22	5036978
--t--t----g	null	0	0	null	0	0	A2o10_S79_28	8199	5037211	null	0	0	null	0	0	A2a10_S80_25	26	5033327	null	0	0	null	0	0	null	0	0	null	0	0	F2o10_S84_28	23	5036979
--a--a----g	null	0	0	null	0	0	A2o10_S79_28	8200	5037212	null	0	0	null	0	0	A2a10_S80_25	27	5033328	null	0	0	null	0	0	null	0	0	null	0	0	F2o10_S84_28	24	5036980
--c--t----t	null	0	0	null	0	0	A2o10_S79_28	8201	5037213	null	0	0	null	0	0	A2a10_S80_25	28	5033329	null	0	0	null	0	0	null	0	0	null	0	0	F2o10_S84_28	25	5036981
--c--c----g	null	0	0	null	0	0	A2o10_S79_28	8202	5037214	null	0	0	null	0	0	A2a10_S80_25	29	5033330	null	0	0	null	0	0	null	0	0	null	0	0	F2o10_S84_28	26	5036982
--a--g----t	null	0	0	null	0	0	A2o10_S79_28	8203	5037215	null	0	0	null	0	0	A2a10_S80_25	30	5033331	null	0	0	null	0	0	null	0	0	null	0	0	F2o10_S84_28	27	5036983
--t--a----a	null	0	0	null	0	0	A2o10_S79_28	8204	5037216	null	0	0	null	0	0	A2a10_S80_25	31	5033332	null	0	0	null	0	0	null	0	0	null	0	0	F2o10_S84_28	28	5036984
--c--a----t	null	0	0	null	0	0	A2o10_S79_28	8205	5037217	null	0	0	null	0	0	A2a10_S80_25	32	5033333	null	0	0	null	0	0	null	0	0	null	0	0	F2o10_S84_28	29	5036985
--c--a----c	null	0	0	null	0	0	A2o10_S79_28	8206	5037218	null	0	0	null	0	0	A2a10_S80_25	33	5033334	null	0	0	null	0	0	null	0	0	null	0	0	F2o10_S84_28	30	5036986
--g--g----a	null	0	0	null	0	0	A2o10_S79_28	8207	5037219	null	0	0	null	0	0	A2a10_S80_25	34	5033335	null	0	0	null	0	0	null	0	0	null	0	0	F2o10_S84_28	31	5036987
--t--a----a	null	0	0	null	0	0	A2o10_S79_28	8208	5037220	null	0	0	null	0	0	A2a10_S80_25	35	5033336	null	0	0	null	0	0	null	0	0	null	0	0	F2o10_S84_28	32	5036988
--t--a----g	null	0	0	null	0	0	A2o10_S79_28	8209	5037221	null	0	0	null	0	0	A2a10_S80_25	36	5033337	null	0	0	null	0	0	null	0	0	null	0	0	F2o10_S84_28	33	5036989
--t--c----t	null	0	0	null	0	0	A2o10_S79_28	8210	5037222	null	0	0	null	0	0	A2a10_S80_25	37	5033338	null	0	0	null	0	0	null	0	0	null	0	0	F2o10_S84_28	34	5036990
--t--a----a	null	0	0	null	0	0	A2o10_S79_28	8211	5037223	null	0	0	null	0	0	A2a10_S80_25	38	5033339	null	0	0	null	0	0	null	0	0	null	0	0	F2o10_S84_28	35	5036991
--c--g----c	null	0	0	null	0	0	A2o10_S79_28	8212	5037224	null	0	0	null	0	0	A2a10_S80_25	39	5033340	null	0	0	null	0	0	null	0	0	null	0	0	F2o10_S84_28	36	5036992
--g--a----c	null	0	0	null	0	0	A2o10_S79_28	8213	5037225	null	0	0	null	0	0	A2a10_S80_25	40	5033341	null	0	0	null	0	0	null	0	0	null	0	0	F2o10_S84_28	37	5036993
--t--a----t	null	0	0	null	0	0	A2o10_S79_28	8214	5037226	null	0	0	null	0	0	A2a10_S80_25	41	5033342	null	0	0	null	0	0	null	0	0	null	0	0	F2o10_S84_28	38	5036994
--t--t----g	null	0	0	null	0	0	A2o10_S79_28	8215	5037227	null	0	0	null	0	0	A2a10_S80_25	42	5033343	null	0	0	null	0	0	null	0	0	null	0	0	F2o10_S84_28	39	5036995
--c--t----c	null	0	0	null	0	0	A2o10_S79_28	8216	5037228	null	0	0	null	0	0	A2a10_S80_25	43	5033344	null	0	0	null	0	0	null	0	0	null	0	0	F2o10_S84_28	40	5036996
--t--t----a	null	0	0	null	0	0	A2o10_S79_28	8217	5037229	null	0	0	null	0	0	A2a10_S80_25	44	5033345	null	0	0	null	0	0	null	0	0	null	0	0	F2o10_S84_28	41	5036997
--g--a----g	null	0	0	null	0	0	A2o10_S79_28	8218	5037230	null	0	0	null	0	0	A2a10_S80_25	45	5033346	null	0	0	null	0	0	null	0	0	null	0	0	F2o10_S84_28	42	5036998
--c--t-----	null	0	0	null	0	0	A2o10_S79_28	8219	5037231	null	0	0	null	0	0	A2a10_S80_25	46	5033347	null	0	0	null	0	0	null	0	0	null	0	0	null	0	0
--c--a-----	null	0	0	null	0	0	A2o10_S79_28	8220	5037232	null	0	0	null	0	0	A2a10_S80_25	47	5033348	null	0	0	null	0	0	null	0	0	null	0	0	null	0	0
--c--g-----	null	0	0	null	0	0	A2o10_S79_28	8221	5037233	null	0	0	null	0	0	A2a10_S80_25	48	5033349	null	0	0	null	0	0	null	0	0	null	0	0	null	0	0
--a--c-----	null	0	0	null	0	0	A2o10_S79_28	8223	5037235	null	0	0	null	0	0	A2a10_S80_25	50	5033351	null	0	0	null	0	0	null	0	0	null	0	0	null	0	0
--t--g-----	null	0	0	null	0	0	A2o10_S79_28	8225	5037237	null	0	0	null	0	0	A2a10_S80_25	52	5033353	null	0	0	null	0	0	null	0	0	null	0	0	null	0	0
--t--g----t	null	0	0	null	0	0	A2o10_S79_28	8226	5037238	null	0	0	null	0	0	A2a10_S80_25	53	5033354	null	0	0	null	0	0	null	0	0	null	0	0	F2o10_S84_28	43	5036999
--g--a----g	null	0	0	null	0	0	A2o10_S79_28	8227	5037239	null	0	0	null	0	0	A2a10_S80_25	54	5033355	null	0	0	null	0	0	null	0	0	null	0	0	F2o10_S84_28	44	5037000
--a--g----a	null	0	0	null	0	0	A2o10_S79_28	8229	5037241	null	0	0	null	0	0	A2a10_S80_25	56	5033357	null	0	0	null	0	0	null	0	0	null	0	0	F2o10_S84_28	46	5037002
--a--g----a	null	0	0	null	0	0	A2o10_S79_28	8230	5037242	null	0	0	null	0	0	A2a10_S80_25	57	5033358	null	0	0	null	0	0	null	0	0	null	0	0	F2o10_S84_28	47	5037003
--g--g----a	null	0	0	null	0	0	A2o10_S79_28	8232	5037244	null	0	0	null	0	0	A2a10_S80_25	59	5033360	null	0	0	null	0	0	null	0	0	null	0	0	F2o10_S84_28	49	5037005
--c--a----c	null	0	0	null	0	0	A2o10_S79_28	8233	5037245	null	0	0	null	0	0	A2a10_S80_25	60	5033361	null	0	0	null	0	0	null	0	0	null	0	0	F2o10_S84_28	50	5037006
--a--g----t	null	0	0	null	0	0	A2o10_S79_28	8234	5037246	null	0	0	null	0	0	A2a10_S80_25	61	5033362	null	0	0	null	0	0	null	0	0	null	0	0	F2o10_S84_28	51	5037007
--g--a----g	null	0	0	null	0	0	A2o10_S79_28	8235	5037247	null	0	0	null	0	0	A2a10_S80_25	62	5033363	null	0	0	null	0	0	null	0	0	null	0	0	F2o10_S84_28	52	5037008
--a--a----g	null	0	0	null	0	0	A2o10_S79_28	8236	5037248	null	0	0	null	0	0	A2a10_S80_25	63	5033364	null	0	0	null	0	0	null	0	0	null	0	0	F2o10_S84_28	53	5037009
--t--c-----	null	0	0	null	0	0	A2o10_S79_28	8238	5037250	null	0	0	null	0	0	A2a10_S80_25	65	5033366	null	0	0	null	0	0	null	0	0	null	0	0	null	0	0
--c--a-----	null	0	0	null	0	0	A2o10_S79_28	8239	5037251	null	0	0	null	0	0	A2a10_S80_25	66	5033367	null	0	0	null	0	0	null	0	0	null	0	0	null	0	0
--c--t-----	null	0	0	null	0	0	A2o10_S79_28	8240	5037252	null	0	0	null	0	0	A2a10_S80_25	67	5033368	null	0	0	null	0	0	null	0	0	null	0	0	null	0	0
--a-------g	null	0	0	null	0	0	A2o10_S79_28	8246	5037258	null	0	0	null	0	0	null	0	0	null	0	0	null	0	0	null	0	0	null	0	0	F2o10_S84_28	56	5037012
--g-------t	null	0	0	null	0	0	A2o10_S79_28	8251	5037263	null	0	0	null	0	0	null	0	0	null	0	0	null	0	0	null	0	0	null	0	0	F2o10_S84_28	61	5037017
--c-------t	null	0	0	null	0	0	A2o10_S79_28	8257	5037269	null	0	0	null	0	0	null	0	0	null	0	0	null	0	0	null	0	0	null	0	0	F2o10_S84_28	69	5037025
--a-------t	null	0	0	null	0	0	A2o10_S79_28	8262	5037274	null	0	0	null	0	0	null	0	0	null	0	0	null	0	0	null	0	0	null	0	0	F2o10_S84_28	74	5037030
--a-------t	null	0	0	null	0	0	A2o10_S79_28	8263	5037275	null	0	0	null	0	0	null	0	0	null	0	0	null	0	0	null	0	0	null	0	0	F2o10_S84_28	75	5037031
--t-------a	null	0	0	null	0	0	A2o10_S79_28	8265	5037277	null	0	0	null	0	0	null	0	0	null	0	0	null	0	0	null	0	0	null	0	0	F2o10_S84_28	77	5037033
--a-------c	null	0	0	null	0	0	A2o10_S79_28	8267	5037279	null	0	0	null	0	0	null	0	0	null	0	0	null	0	0	null	0	0	null	0	0	F2o10_S84_28	79	5037035
--t-------g	null	0	0	null	0	0	A2o10_S79_28	8268	5037280	null	0	0	null	0	0	null	0	0	null	0	0	null	0	0	null	0	0	null	0	0	F2o10_S84_28	80	5037036
--g-------a	null	0	0	null	0	0	A2o10_S79_28	8270	5037282	null	0	0	null	0	0	null	0	0	null	0	0	null	0	0	null	0	0	null	0	0	F2o10_S84_28	82	5037038
--a-------c	null	0	0	null	0	0	A2o10_S79_28	8271	5037283	null	0	0	null	0	0	null	0	0	null	0	0	null	0	0	null	0	0	null	0	0	F2o10_S84_28	83	5037039
--c-------a	null	0	0	null	0	0	A2o10_S79_28	8272	5037284	null	0	0	null	0	0	null	0	0	null	0	0	null	0	0	null	0	0	null	0	0	F2o10_S84_28	84	5037040
--t-------c	null	0	0	null	0	0	A2o10_S79_28	8275	5037287	null	0	0	null	0	0	null	0	0	null	0	0	null	0	0	null	0	0	null	0	0	F2o10_S84_28	87	5037043
--t-------c	null	0	0	null	0	0	A2o10_S79_28	8278	5037290	null	0	0	null	0	0	null	0	0	null	0	0	null	0	0	null	0	0	null	0	0	F2o10_S84_28	90	5037046
--a-------t	null	0	0	null	0	0	A2o10_S79_28	8284	5037296	null	0	0	null	0	0	null	0	0	null	0	0	null	0	0	null	0	0	null	0	0	F2o10_S84_28	94	5037050
--t-------c	null	0	0	null	0	0	A2o10_S79_28	8287	5037299	null	0	0	null	0	0	null	0	0	null	0	0	null	0	0	null	0	0	null	0	0	F2o10_S84_28	97	5037053
--t-------a	null	0	0	null	0	0	A2o10_S79_28	8292	5037304	null	0	0	null	0	0	null	0	0	null	0	0	null	0	0	null	0	0	null	0	0	F2o10_S84_28	102	5037058
--a-------c	null	0	0	null	0	0	A2o10_S79_28	8294	5037306	null	0	0	null	0	0	null	0	0	null	0	0	null	0	0	null	0	0	null	0	0	F2o10_S84_28	104	5037060
--c-------a	null	0	0	null	0	0	A2o10_S79_28	8297	5037309	null	0	0	null	0	0	null	0	0	null	0	0	null	0	0	null	0	0	null	0	0	F2o10_S84_28	107	5037063
--t-------c	null	0	0	null	0	0	A2o10_S79_28	8301	5037313	null	0	0	null	0	0	null	0	0	null	0	0	null	0	0	null	0	0	null	0	0	F2o10_S84_28	112	5037068
--g-------a	null	0	0	null	0	0	A2o10_S79_28	8303	5037315	null	0	0	null	0	0	null	0	0	null	0	0	null	0	0	null	0	0	null	0	0	F2o10_S84_28	114	5037070
--t-------c	null	0	0	null	0	0	A2o10_S79_28	8306	5037318	null	0	0	null	0	0	null	0	0	null	0	0	null	0	0	null	0	0	null	0	0	F2o10_S84_28	117	5037073
--t-------a	null	0	0	null	0	0	A2o10_S79_28	8308	5037320	null	0	0	null	0	0	null	0	0	null	0	0	null	0	0	null	0	0	null	0	0	F2o10_S84_28	119	5037075
--c-------a	null	0	0	null	0	0	A2o10_S79_28	8309	5037321	null	0	0	null	0	0	null	0	0	null	0	0	null	0	0	null	0	0	null	0	0	F2o10_S84_28	120	5037076
--c-------t	null	0	0	null	0	0	A2o10_S79_28	8312	5037324	null	0	0	null	0	0	null	0	0	null	0	0	null	0	0	null	0	0	null	0	0	F2o10_S84_28	123	5037079
a--a-t-aa--	Ancestor_S75_31	1	5048795	null	0	0	null	0	0	A2o6_S77_31	1	5052233	null	0	0	A2a10_S80_31	1	5046630	null	0	0	F2a6_S83_34	1	5048016	F2a10_S85_30	1	5050193	null	0	0	null	0	0
t--t-a-tt--	Ancestor_S75_31	2	5048796	null	0	0	null	0	0	A2o6_S77_31	2	5052234	null	0	0	A2a10_S80_31	2	5046631	null	0	0	F2a6_S83_34	2	5048017	F2a10_S85_30	2	5050194	null	0	0	null	0	0
a--a-g-aa--	Ancestor_S75_31	3	5048797	null	0	0	null	0	0	A2o6_S77_31	3	5052235	null	0	0	A2a10_S80_31	3	5046632	null	0	0	F2a6_S83_34	3	5048018	F2a10_S85_30	3	5050195	null	0	0	null	0	0
t--t-a-tt--	Ancestor_S75_31	7	5048801	null	0	0	null	0	0	A2o6_S77_31	7	5052239	null	0	0	A2a10_S80_31	7	5046636	null	0	0	F2a6_S83_34	7	5048022	F2a10_S85_30	7	5050199	null	0	0	null	0	0
cttc---cct-	Ancestor_S75_31	256	5049050	A1o10_S76_28	360	5043108	A2o10_S79_31	360	5045691	A2o6_S77_31	256	5052488	null	0	0	null	0	0	null	0	0	F2a6_S83_34	256	5048271	F2a10_S85_30	256	5050448	F2o6_S82_29	360	5045218	null	0	0
gttg---ggt-	Ancestor_S75_31	259	5049053	A1o10_S76_28	363	5043111	A2o10_S79_31	363	5045694	A2o6_S77_31	259	5052491	null	0	0	null	0	0	null	0	0	F2a6_S83_34	259	5048274	F2a10_S85_30	259	5050451	F2o6_S82_29	363	5045221	null	0	0
tggt---ttg-	Ancestor_S75_31	260	5049054	A1o10_S76_28	364	5043112	A2o10_S79_31	364	5045695	A2o6_S77_31	260	5052492	null	0	0	null	0	0	null	0	0	F2a6_S83_34	260	5048275	F2a10_S85_30	260	5050452	F2o6_S82_29	364	5045222	null	0	0
gttg---ggt-	Ancestor_S75_31	264	5049058	A1o10_S76_28	368	5043116	A2o10_S79_31	368	5045699	A2o6_S77_31	264	5052496	null	0	0	null	0	0	null	0	0	F2a6_S83_34	264	5048279	F2a10_S85_30	264	5050456	F2o6_S82_29	368	5045226	null	0	0
gaag---gga-	Ancestor_S75_31	265	5049059	A1o10_S76_28	369	5043117	A2o10_S79_31	369	5045700	A2o6_S77_31	265	5052497	null	0	0	null	0	0	null	0	0	F2a6_S83_34	265	5048280	F2a10_S85_30	265	5050457	F2o6_S82_29	369	5045227	null	0	0
cttc---cct-	Ancestor_S75_31	266	5049060	A1o10_S76_28	370	5043118	A2o10_S79_31	370	5045701	A2o6_S77_31	266	5052498	null	0	0	null	0	0	null	0	0	F2a6_S83_34	266	5048281	F2a10_S85_30	266	5050458	F2o6_S82_29	370	5045228	null	0	0
atta---aat-	Ancestor_S75_31	269	5049063	A1o10_S76_28	373	5043121	A2o10_S79_31	373	5045704	A2o6_S77_31	269	5052501	null	0	0	null	0	0	null	0	0	F2a6_S83_34	269	5048284	F2a10_S85_30	269	5050461	F2o6_S82_29	373	5045231	null	0	0
taat---tta-	Ancestor_S75_31	270	5049064	A1o10_S76_28	374	5043122	A2o10_S79_31	374	5045705	A2o6_S77_31	270	5052502	null	0	0	null	0	0	null	0	0	F2a6_S83_34	270	5048285	F2a10_S85_30	270	5050462	F2o6_S82_29	374	5045232	null	0	0
tcct---ttc-	Ancestor_S75_31	271	5049065	A1o10_S76_28	375	5043123	A2o10_S79_31	375	5045706	A2o6_S77_31	271	5052503	null	0	0	null	0	0	null	0	0	F2a6_S83_34	271	5048286	F2a10_S85_30	271	5050463	F2o6_S82_29	375	5045233	null	0	0
taat---tta-	Ancestor_S75_31	274	5049068	A1o10_S76_28	378	5043126	A2o10_S79_31	378	5045709	A2o6_S77_31	274	5052506	null	0	0	null	0	0	null	0	0	F2a6_S83_34	274	5048289	F2a10_S85_30	274	5050466	F2o6_S82_29	378	5045236	null	0	0
gttg---ggt-	Ancestor_S75_31	275	5049069	A1o10_S76_28	379	5043127	A2o10_S79_31	379	5045710	A2o6_S77_31	275	5052507	null	0	0	null	0	0	null	0	0	F2a6_S83_34	275	5048290	F2a10_S85_30	275	5050467	F2o6_S82_29	379	5045237	null	0	0
gttg---ggt-	Ancestor_S75_31	276	5049070	A1o10_S76_28	380	5043128	A2o10_S79_31	380	5045711	A2o6_S77_31	276	5052508	null	0	0	null	0	0	null	0	0	F2a6_S83_34	276	5048291	F2a10_S85_30	276	5050468	F2o6_S82_29	380	5045238	null	0	0
acca---aac-	Ancestor_S75_31	277	5049071	A1o10_S76_28	381	5043129	A2o10_S79_31	381	5045712	A2o6_S77_31	277	5052509	null	0	0	null	0	0	null	0	0	F2a6_S83_34	277	5048292	F2a10_S85_30	277	5050469	F2o6_S82_29	381	5045239	null	0	0
gaag---gga-	Ancestor_S75_31	279	5049073	A1o10_S76_28	383	5043131	A2o10_S79_31	383	5045714	A2o6_S77_31	279	5052511	null	0	0	null	0	0	null	0	0	F2a6_S83_34	279	5048294	F2a10_S85_30	279	5050471	F2o6_S82_29	383	5045241	null	0	0
tcct---ttc-	Ancestor_S75_31	281	5049075	A1o10_S76_28	385	5043133	A2o10_S79_31	385	5045716	A2o6_S77_31	281	5052513	null	0	0	null	0	0	null	0	0	F2a6_S83_34	281	5048296	F2a10_S85_30	281	5050473	F2o6_S82_29	385	5045243	null	0	0
caac---cca-	Ancestor_S75_31	282	5049076	A1o10_S76_28	386	5043134	A2o10_S79_31	386	5045717	A2o6_S77_31	282	5052514	null	0	0	null	0	0	null	0	0	F2a6_S83_34	282	5048297	F2a10_S85_30	282	5050474	F2o6_S82_29	386	5045244	null	0	0
tcct---ttc-	Ancestor_S75_31	283	5049077	A1o10_S76_28	387	5043135	A2o10_S79_31	387	5045718	A2o6_S77_31	283	5052515	null	0	0	null	0	0	null	0	0	F2a6_S83_34	283	5048298	F2a10_S85_30	283	5050475	F2o6_S82_29	387	5045245	null	0	0
atta---aat-	Ancestor_S75_31	284	5049078	A1o10_S76_28	388	5043136	A2o10_S79_31	388	5045719	A2o6_S77_31	284	5052516	null	0	0	null	0	0	null	0	0	F2a6_S83_34	284	5048299	F2a10_S85_30	284	5050476	F2o6_S82_29	388	5045246	null	0	0
agga---aag-	Ancestor_S75_31	285	5049079	A1o10_S76_28	389	5043137	A2o10_S79_31	389	5045720	A2o6_S77_31	285	5052517	null	0	0	null	0	0	null	0	0	F2a6_S83_34	285	5048300	F2a10_S85_30	285	5050477	F2o6_S82_29	389	5045247	null	0	0
gccg---ggc-	Ancestor_S75_31	286	5049080	A1o10_S76_28	390	5043138	A2o10_S79_31	390	5045721	A2o6_S77_31	286	5052518	null	0	0	null	0	0	null	0	0	F2a6_S83_34	286	5048301	F2a10_S85_30	286	5050478	F2o6_S82_29	390	5045248	null	0	0
tcct---ttc-	Ancestor_S75_31	287	5049081	A1o10_S76_28	391	5043139	A2o10_S79_31	391	5045722	A2o6_S77_31	287	5052519	null	0	0	null	0	0	null	0	0	F2a6_S83_34	287	5048302	F2a10_S85_30	287	5050479	F2o6_S82_29	391	5045249	null	0	0
cggc---ccg-	Ancestor_S75_31	289	5049083	A1o10_S76_28	393	5043141	A2o10_S79_31	393	5045724	A2o6_S77_31	289	5052521	null	0	0	null	0	0	null	0	0	F2a6_S83_34	289	5048304	F2a10_S85_30	289	5050481	F2o6_S82_29	393	5045251	null	0	0
acca---aac-	Ancestor_S75_31	290	5049084	A1o10_S76_28	394	5043142	A2o10_S79_31	394	5045725	A2o6_S77_31	290	5052522	null	0	0	null	0	0	null	0	0	F2a6_S83_34	290	5048305	F2a10_S85_30	290	5050482	F2o6_S82_29	394	5045252	null	0	0
atta---aat-	Ancestor_S75_31	293	5049087	A1o10_S76_28	397	5043145	A2o10_S79_31	397	5045728	A2o6_S77_31	293	5052525	null	0	0	null	0	0	null	0	0	F2a6_S83_34	293	5048308	F2a10_S85_30	293	5050485	F2o6_S82_29	397	5045255	null	0	0
atta---aat-	Ancestor_S75_31	298	5049092	A1o10_S76_28	402	5043150	A2o10_S79_31	402	5045733	A2o6_S77_31	298	5052530	null	0	0	null	0	0	null	0	0	F2a6_S83_34	298	5048313	F2a10_S85_30	298	5050490	F2o6_S82_29	402	5045260	null	0	0
acca---aac-	Ancestor_S75_31	299	5049093	A1o10_S76_28	403	5043151	A2o10_S79_31	403	5045734	A2o6_S77_31	299	5052531	null	0	0	null	0	0	null	0	0	F2a6_S83_34	299	5048314	F2a10_S85_30	299	5050491	F2o6_S82_29	403	5045261	null	0	0
gaag---gga-	Ancestor_S75_31	300	5049094	A1o10_S76_28	404	5043152	A2o10_S79_31	404	5045735	A2o6_S77_31	300	5052532	null	0	0	null	0	0	null	0	0	F2a6_S83_34	300	5048315	F2a10_S85_30	300	5050492	F2o6_S82_29	404	5045262	null	0	0
taat---tta-	Ancestor_S75_31	302	5049096	A1o10_S76_28	406	5043154	A2o10_S79_31	406	5045737	A2o6_S77_31	302	5052534	null	0	0	null	0	0	null	0	0	F2a6_S83_34	302	5048317	F2a10_S85_30	302	5050494	F2o6_S82_29	406	5045264	null	0	0
tggt---ttg-	Ancestor_S75_31	303	5049097	A1o10_S76_28	407	5043155	A2o10_S79_31	407	5045738	A2o6_S77_31	303	5052535	null	0	0	null	0	0	null	0	0	F2a6_S83_34	303	5048318	F2a10_S85_30	303	5050495	F2o6_S82_29	407	5045265	null	0	0
agga---aag-	Ancestor_S75_31	304	5049098	A1o10_S76_28	408	5043156	A2o10_S79_31	408	5045739	A2o6_S77_31	304	5052536	null	0	0	null	0	0	null	0	0	F2a6_S83_34	304	5048319	F2a10_S85_30	304	5050496	F2o6_S82_29	408	5045266	null	0	0
taat---tta-	Ancestor_S75_31	305	5049099	A1o10_S76_28	409	5043157	A2o10_S79_31	409	5045740	A2o6_S77_31	305	5052537	null	0	0	null	0	0	null	0	0	F2a6_S83_34	305	5048320	F2a10_S85_30	305	5050497	F2o6_S82_29	409	5045267	null	0	0
atta---aat-	Ancestor_S75_31	307	5049101	A1o10_S76_28	411	5043159	A2o10_S79_31	411	5045742	A2o6_S77_31	307	5052539	null	0	0	null	0	0	null	0	0	F2a6_S83_34	307	5048322	F2a10_S85_30	307	5050499	F2o6_S82_29	411	5045269	null	0	0
gaag---gga-	Ancestor_S75_31	309	5049103	A1o10_S76_28	413	5043161	A2o10_S79_31	413	5045744	A2o6_S77_31	309	5052541	null	0	0	null	0	0	null	0	0	F2a6_S83_34	309	5048324	F2a10_S85_30	309	5050501	F2o6_S82_29	413	5045271	null	0	0
tcct---ttc-	Ancestor_S75_31	310	5049104	A1o10_S76_28	414	5043162	A2o10_S79_31	414	5045745	A2o6_S77_31	310	5052542	null	0	0	null	0	0	null	0	0	F2a6_S83_34	310	5048325	F2a10_S85_30	310	5050502	F2o6_S82_29	414	5045272	null	0	0
tcct---ttc-	Ancestor_S75_31	311	5049105	A1o10_S76_28	415	5043163	A2o10_S79_31	415	5045746	A2o6_S77_31	311	5052543	null	0	0	null	0	0	null	0	0	F2a6_S83_34	311	5048326	F2a10_S85_30	311	5050503	F2o6_S82_29	415	5045273	null	0	0
taat---tta-	Ancestor_S75_31	313	5049107	A1o10_S76_28	417	5043165	A2o10_S79_31	417	5045748	A2o6_S77_31	313	5052545	null	0	0	null	0	0	null	0	0	F2a6_S83_34	313	5048328	F2a10_S85_30	313	5050505	F2o6_S82_29	417	5045275	null	0	0
atta---aat-	Ancestor_S75_31	315	5049109	A1o10_S76_28	419	5043167	A2o10_S79_31	419	5045750	A2o6_S77_31	315	5052547	null	0	0	null	0	0	null	0	0	F2a6_S83_34	315	5048330	F2a10_S85_30	315	5050507	F2o6_S82_29	419	5045277	null	0	0
cggc---ccg-	Ancestor_S75_31	317	5049111	A1o10_S76_28	421	5043169	A2o10_S79_31	421	5045752	A2o6_S77_31	317	5052549	null	0	0	null	0	0	null	0	0	F2a6_S83_34	317	5048332	F2a10_S85_30	317	5050509	F2o6_S82_29	421	5045279	null	0	0
agga---aag-	Ancestor_S75_31	318	5049112	A1o10_S76_28	422	5043170	A2o10_S79_31	422	5045753	A2o6_S77_31	318	5052550	null	0	0	null	0	0	null	0	0	F2a6_S83_34	318	5048333	F2a10_S85_30	318	5050510	F2o6_S82_29	422	5045280	null	0	0
agga---aag-	Ancestor_S75_31	319	5049113	A1o10_S76_28	423	5043171	A2o10_S79_31	423	5045754	A2o6_S77_31	319	5052551	null	0	0	null	0	0	null	0	0	F2a6_S83_34	319	5048334	F2a10_S85_30	319	5050511	F2o6_S82_29	423	5045281	null	0	0
caac---cca-	Ancestor_S75_31	320	5049114	A1o10_S76_28	424	5043172	A2o10_S79_31	424	5045755	A2o6_S77_31	320	5052552	null	0	0	null	0	0	null	0	0	F2a6_S83_34	320	5048335	F2a10_S85_30	320	5050512	F2o6_S82_29	424	5045282	null	0	0
cttc---cct-	Ancestor_S75_31	323	5049117	A1o10_S76_28	427	5043175	A2o10_S79_31	427	5045758	A2o6_S77_31	323	5052555	null	0	0	null	0	0	null	0	0	F2a6_S83_34	323	5048338	F2a10_S85_30	323	5050515	F2o6_S82_29	427	5045285	null	0	0
atta---aat-	Ancestor_S75_31	326	5049120	A1o10_S76_28	430	5043178	A2o10_S79_31	430	5045761	A2o6_S77_31	326	5052558	null	0	0	null	0	0	null	0	0	F2a6_S83_34	326	5048341	F2a10_S85_30	326	5050518	F2o6_S82_29	430	5045288	null	0	0
atta---aat-	Ancestor_S75_31	329	5049123	A1o10_S76_28	433	5043181	A2o10_S79_31	433	5045764	A2o6_S77_31	329	5052561	null	0	0	null	0	0	null	0	0	F2a6_S83_34	329	5048344	F2a10_S85_30	329	5050521	F2o6_S82_29	433	5045291	null	0	0
gaag---gga-	Ancestor_S75_31	330	5049124	A1o10_S76_28	434	5043182	A2o10_S79_31	434	5045765	A2o6_S77_31	330	5052562	null	0	0	null	0	0	null	0	0	F2a6_S83_34	330	5048345	F2a10_S85_30	330	5050522	F2o6_S82_29	434	5045292	null	0	0
gaag---gga-	Ancestor_S75_31	331	5049125	A1o10_S76_28	435	5043183	A2o10_S79_31	435	5045766	A2o6_S77_31	331	5052563	null	0	0	null	0	0	null	0	0	F2a6_S83_34	331	5048346	F2a10_S85_30	331	5050523	F2o6_S82_29	435	5045293	null	0	0
caac---cca-	Ancestor_S75_31	332	5049126	A1o10_S76_28	436	5043184	A2o10_S79_31	436	5045767	A2o6_S77_31	332	5052564	null	0	0	null	0	0	null	0	0	F2a6_S83_34	332	5048347	F2a10_S85_30	332	5050524	F2o6_S82_29	436	5045294	null	0	0
taat---tta-	Ancestor_S75_31	334	5049128	A1o10_S76_28	438	5043186	A2o10_S79_31	438	5045769	A2o6_S77_31	334	5052566	null	0	0	null	0	0	null	0	0	F2a6_S83_34	334	5048349	F2a10_S85_30	334	5050526	F2o6_S82_29	438	5045296	null	0	0
gccg---ggc-	Ancestor_S75_31	336	5049130	A1o10_S76_28	440	5043188	A2o10_S79_31	440	5045771	A2o6_S77_31	336	5052568	null	0	0	null	0	0	null	0	0	F2a6_S83_34	336	5048351	F2a10_S85_30	336	5050528	F2o6_S82_29	440	5045298	null	0	0
acca---aac-	Ancestor_S75_31	338	5049132	A1o10_S76_28	442	5043190	A2o10_S79_31	442	5045773	A2o6_S77_31	338	5052570	null	0	0	null	0	0	null	0	0	F2a6_S83_34	338	5048353	F2a10_S85_30	338	5050530	F2o6_S82_29	442	5045300	null	0	0
tcct---ttc-	Ancestor_S75_31	339	5049133	A1o10_S76_28	443	5043191	A2o10_S79_31	443	5045774	A2o6_S77_31	339	5052571	null	0	0	null	0	0	null	0	0	F2a6_S83_34	339	5048354	F2a10_S85_30	339	5050531	F2o6_S82_29	443	5045301	null	0	0
caac---cca-	Ancestor_S75_31	340	5049134	A1o10_S76_28	444	5043192	A2o10_S79_31	444	5045775	A2o6_S77_31	340	5052572	null	0	0	null	0	0	null	0	0	F2a6_S83_34	340	5048355	F2a10_S85_30	340	5050532	F2o6_S82_29	444	5045302	null	0	0
atta---aat-	Ancestor_S75_31	341	5049135	A1o10_S76_28	445	5043193	A2o10_S79_31	445	5045776	A2o6_S77_31	341	5052573	null	0	0	null	0	0	null	0	0	F2a6_S83_34	341	5048356	F2a10_S85_30	341	5050533	F2o6_S82_29	445	5045303	null	0	0
taat---tta-	Ancestor_S75_31	343	5049137	A1o10_S76_28	447	5043195	A2o10_S79_31	447	5045778	A2o6_S77_31	343	5052575	null	0	0	null	0	0	null	0	0	F2a6_S83_34	343	5048358	F2a10_S85_30	343	5050535	F2o6_S82_29	447	5045305	null	0	0
tggt---ttg-	Ancestor_S75_31	344	5049138	A1o10_S76_28	448	5043196	A2o10_S79_31	448	5045779	A2o6_S77_31	344	5052576	null	0	0	null	0	0	null	0	0	F2a6_S83_34	344	5048359	F2a10_S85_30	344	5050536	F2o6_S82_29	448	5045306	null	0	0
cggc---ccg-	Ancestor_S75_31	345	5049139	A1o10_S76_28	449	5043197	A2o10_S79_31	449	5045780	A2o6_S77_31	345	5052577	null	0	0	null	0	0	null	0	0	F2a6_S83_34	345	5048360	F2a10_S85_30	345	5050537	F2o6_S82_29	449	5045307	null	0	0
tcct---ttc-	Ancestor_S75_31	346	5049140	A1o10_S76_28	450	5043198	A2o10_S79_31	450	5045781	A2o6_S77_31	346	5052578	null	0	0	null	0	0	null	0	0	F2a6_S83_34	346	5048361	F2a10_S85_30	346	5050538	F2o6_S82_29	450	5045308	null	0	0
taat---tta-	Ancestor_S75_31	347	5049141	A1o10_S76_28	451	5043199	A2o10_S79_31	451	5045782	A2o6_S77_31	347	5052579	null	0	0	null	0	0	null	0	0	F2a6_S83_34	347	5048362	F2a10_S85_30	347	5050539	F2o6_S82_29	451	5045309	null	0	0
atta---aat-	Ancestor_S75_31	350	5049144	A1o10_S76_28	454	5043202	A2o10_S79_31	454	5045785	A2o6_S77_31	350	5052582	null	0	0	null	0	0	null	0	0	F2a6_S83_34	350	5048365	F2a10_S85_30	350	5050542	F2o6_S82_29	454	5045312	null	0	0
taat---tta-	Ancestor_S75_31	351	5049145	A1o10_S76_28	455	5043203	A2o10_S79_31	455	5045786	A2o6_S77_31	351	5052583	null	0	0	null	0	0	null	0	0	F2a6_S83_34	351	5048366	F2a10_S85_30	351	5050543	F2o6_S82_29	455	5045313	null	0	0
gccg---ggc-	Ancestor_S75_31	352	5049146	A1o10_S76_28	456	5043204	A2o10_S79_31	456	5045787	A2o6_S77_31	352	5052584	null	0	0	null	0	0	null	0	0	F2a6_S83_34	352	5048367	F2a10_S85_30	352	5050544	F2o6_S82_29	456	5045314	null	0	0
gaag---gga-	Ancestor_S75_31	353	5049147	A1o10_S76_28	457	5043205	A2o10_S79_31	457	5045788	A2o6_S77_31	353	5052585	null	0	0	null	0	0	null	0	0	F2a6_S83_34	353	5048368	F2a10_S85_30	353	5050545	F2o6_S82_29	457	5045315	null	0	0
tcct---ttc-	Ancestor_S75_31	355	5049149	A1o10_S76_28	459	5043207	A2o10_S79_31	459	5045790	A2o6_S77_31	355	5052587	null	0	0	null	0	0	null	0	0	F2a6_S83_34	355	5048370	F2a10_S85_30	355	5050547	F2o6_S82_29	459	5045317	null	0	0
gaag---gga-	Ancestor_S75_31	356	5049150	A1o10_S76_28	460	5043208	A2o10_S79_31	460	5045791	A2o6_S77_31	356	5052588	null	0	0	null	0	0	null	0	0	F2a6_S83_34	356	5048371	F2a10_S85_30	356	5050548	F2o6_S82_29	460	5045318	null	0	0
acca---aac-	Ancestor_S75_31	358	5049152	A1o10_S76_28	462	5043210	A2o10_S79_31	462	5045793	A2o6_S77_31	358	5052590	null	0	0	null	0	0	null	0	0	F2a6_S83_34	358	5048373	F2a10_S85_30	358	5050550	F2o6_S82_29	462	5045320	null	0	0
caac---cca-	Ancestor_S75_31	359	5049153	A1o10_S76_28	463	5043211	A2o10_S79_31	463	5045794	A2o6_S77_31	359	5052591	null	0	0	null	0	0	null	0	0	F2a6_S83_34	359	5048374	F2a10_S85_30	359	5050551	F2o6_S82_29	463	5045321	null	0	0
gccg---ggc-	Ancestor_S75_31	361	5049155	A1o10_S76_28	465	5043213	A2o10_S79_31	465	5045796	A2o6_S77_31	361	5052593	null	0	0	null	0	0	null	0	0	F2a6_S83_34	361	5048376	F2a10_S85_30	361	5050553	F2o6_S82_29	465	5045323	null	0	0
cttc---cct-	Ancestor_S75_31	362	5049156	A1o10_S76_28	466	5043214	A2o10_S79_31	466	5045797	A2o6_S77_31	362	5052594	null	0	0	null	0	0	null	0	0	F2a6_S83_34	362	5048377	F2a10_S85_30	362	5050554	F2o6_S82_29	466	5045324	null	0	0
agga---aag-	Ancestor_S75_31	363	5049157	A1o10_S76_28	467	5043215	A2o10_S79_31	467	5045798	A2o6_S77_31	363	5052595	null	0	0	null	0	0	null	0	0	F2a6_S83_34	363	5048378	F2a10_S85_30	363	5050555	F2o6_S82_29	467	5045325	null	0	0
atta---aat-	Ancestor_S75_31	365	5049159	A1o10_S76_28	469	5043217	A2o10_S79_31	469	5045800	A2o6_S77_31	365	5052597	null	0	0	null	0	0	null	0	0	F2a6_S83_34	365	5048380	F2a10_S85_30	365	5050557	F2o6_S82_29	469	5045327	null	0	0
agga---aag-	Ancestor_S75_31	366	5049160	A1o10_S76_28	470	5043218	A2o10_S79_31	470	5045801	A2o6_S77_31	366	5052598	null	0	0	null	0	0	null	0	0	F2a6_S83_34	366	5048381	F2a10_S85_30	366	5050558	F2o6_S82_29	470	5045328	null	0	0
gttg---ggt-	Ancestor_S75_31	368	5049162	A1o10_S76_28	472	5043220	A2o10_S79_31	472	5045803	A2o6_S77_31	368	5052600	null	0	0	null	0	0	null	0	0	F2a6_S83_34	368	5048383	F2a10_S85_30	368	5050560	F2o6_S82_29	472	5045330	null	0	0
cttc---cct-	Ancestor_S75_31	370	5049164	A1o10_S76_28	474	5043222	A2o10_S79_31	474	5045805	A2o6_S77_31	370	5052602	null	0	0	null	0	0	null	0	0	F2a6_S83_34	370	5048385	F2a10_S85_30	370	5050562	F2o6_S82_29	474	5045332	null	0	0
atta---aat-	Ancestor_S75_31	371	5049165	A1o10_S76_28	475	5043223	A2o10_S79_31	475	5045806	A2o6_S77_31	371	5052603	null	0	0	null	0	0	null	0	0	F2a6_S83_34	371	5048386	F2a10_S85_30	371	5050563	F2o6_S82_29	475	5045333	null	0	0
caac---cca-	Ancestor_S75_31	372	5049166	A1o10_S76_28	476	5043224	A2o10_S79_31	476	5045807	A2o6_S77_31	372	5052604	null	0	0	null	0	0	null	0	0	F2a6_S83_34	372	5048387	F2a10_S85_30	372	5050564	F2o6_S82_29	476	5045334	null	0	0
agga---aag-	Ancestor_S75_31	375	5049169	A1o10_S76_28	479	5043227	A2o10_S79_31	479	5045810	A2o6_S77_31	375	5052607	null	0	0	null	0	0	null	0	0	F2a6_S83_34	375	5048390	F2a10_S85_30	375	5050567	F2o6_S82_29	479	5045337	null	0	0
acca---aac-	Ancestor_S75_31	376	5049170	A1o10_S76_28	480	5043228	A2o10_S79_31	480	5045811	A2o6_S77_31	376	5052608	null	0	0	null	0	0	null	0	0	F2a6_S83_34	376	5048391	F2a10_S85_30	376	5050568	F2o6_S82_29	480	5045338	null	0	0
tggt---ttg-	Ancestor_S75_31	377	5049171	A1o10_S76_28	481	5043229	A2o10_S79_31	481	5045812	A2o6_S77_31	377	5052609	null	0	0	null	0	0	null	0	0	F2a6_S83_34	377	5048392	F2a10_S85_30	377	5050569	F2o6_S82_29	481	5045339	null	0	0
agga---aag-	Ancestor_S75_31	378	5049172	A1o10_S76_28	482	5043230	A2o10_S79_31	482	5045813	A2o6_S77_31	378	5052610	null	0	0	null	0	0	null	0	0	F2a6_S83_34	378	5048393	F2a10_S85_30	378	5050570	F2o6_S82_29	482	5045340	null	0	0
tcct---ttc-	Ancestor_S75_31	379	5049173	A1o10_S76_28	483	5043231	A2o10_S79_31	483	5045814	A2o6_S77_31	379	5052611	null	0	0	null	0	0	null	0	0	F2a6_S83_34	379	5048394	F2a10_S85_30	379	5050571	F2o6_S82_29	483	5045341	null	0	0
atta---aat-	Ancestor_S75_31	380	5049174	A1o10_S76_28	484	5043232	A2o10_S79_31	484	5045815	A2o6_S77_31	380	5052612	null	0	0	null	0	0	null	0	0	F2a6_S83_34	380	5048395	F2a10_S85_30	380	5050572	F2o6_S82_29	484	5045342	null	0	0
acca---aac-	Ancestor_S75_31	382	5049176	A1o10_S76_28	486	5043234	A2o10_S79_31	486	5045817	A2o6_S77_31	382	5052614	null	0	0	null	0	0	null	0	0	F2a6_S83_34	382	5048397	F2a10_S85_30	382	5050574	F2o6_S82_29	486	5045344	null	0	0
gaag---gga-	Ancestor_S75_31	383	5049177	A1o10_S76_28	487	5043235	A2o10_S79_31	487	5045818	A2o6_S77_31	383	5052615	null	0	0	null	0	0	null	0	0	F2a6_S83_34	383	5048398	F2a10_S85_30	383	5050575	F2o6_S82_29	487	5045345	null	0	0
gaag---gga-	Ancestor_S75_31	384	5049178	A1o10_S76_28	488	5043236	A2o10_S79_31	488	5045819	A2o6_S77_31	384	5052616	null	0	0	null	0	0	null	0	0	F2a6_S83_34	384	5048399	F2a10_S85_30	384	5050576	F2o6_S82_29	488	5045346	null	0	0
taat---tta-	Ancestor_S75_31	385	5049179	A1o10_S76_28	489	5043237	A2o10_S79_31	489	5045820	A2o6_S77_31	385	5052617	null	0	0	null	0	0	null	0	0	F2a6_S83_34	385	5048400	F2a10_S85_30	385	5050577	F2o6_S82_29	489	5045347	null	0	0
tcct---ttc-	Ancestor_S75_31	390	5049184	A1o10_S76_28	494	5043242	A2o10_S79_31	494	5045825	A2o6_S77_31	390	5052622	null	0	0	null	0	0	null	0	0	F2a6_S83_34	390	5048405	F2a10_S85_30	390	5050582	F2o6_S82_29	494	5045352	null	0	0
tcct---ttc-	Ancestor_S75_31	391	5049185	A1o10_S76_28	495	5043243	A2o10_S79_31	495	5045826	A2o6_S77_31	391	5052623	null	0	0	null	0	0	null	0	0	F2a6_S83_34	391	5048406	F2a10_S85_30	391	5050583	F2o6_S82_29	495	5045353	null	0	0
gttg---ggt-	Ancestor_S75_31	393	5049187	A1o10_S76_28	497	5043245	A2o10_S79_31	497	5045828	A2o6_S77_31	393	5052625	null	0	0	null	0	0	null	0	0	F2a6_S83_34	393	5048408	F2a10_S85_30	393	5050585	F2o6_S82_29	497	5045355	null	0	0
cggc---ccg-	Ancestor_S75_31	395	5049189	A1o10_S76_28	499	5043247	A2o10_S79_31	499	5045830	A2o6_S77_31	395	5052627	null	0	0	null	0	0	null	0	0	F2a6_S83_34	395	5048410	F2a10_S85_30	395	5050587	F2o6_S82_29	499	5045357	null	0	0
atta---aat-	Ancestor_S75_31	396	5049190	A1o10_S76_28	500	5043248	A2o10_S79_31	500	5045831	A2o6_S77_31	396	5052628	null	0	0	null	0	0	null	0	0	F2a6_S83_34	396	5048411	F2a10_S85_30	396	5050588	F2o6_S82_29	500	5045358	null	0	0
gaag---gga-	Ancestor_S75_31	398	5049192	A1o10_S76_28	502	5043250	A2o10_S79_31	502	5045833	A2o6_S77_31	398	5052630	null	0	0	null	0	0	null	0	0	F2a6_S83_34	398	5048413	F2a10_S85_30	398	5050590	F2o6_S82_29	502	5045360	null	0	0
gaag---gga-	Ancestor_S75_31	399	5049193	A1o10_S76_28	503	5043251	A2o10_S79_31	503	5045834	A2o6_S77_31	399	5052631	null	0	0	null	0	0	null	0	0	F2a6_S83_34	399	5048414	F2a10_S85_30	399	5050591	F2o6_S82_29	503	5045361	null	0	0
atta---aat-	Ancestor_S75_31	400	5049194	A1o10_S76_28	504	5043252	A2o10_S79_31	504	5045835	A2o6_S77_31	400	5052632	null	0	0	null	0	0	null	0	0	F2a6_S83_34	400	5048415	F2a10_S85_30	400	5050592	F2o6_S82_29	504	5045362	null	0	0
gaag---gga-	Ancestor_S75_31	401	5049195	A1o10_S76_28	505	5043253	A2o10_S79_31	505	5045836	A2o6_S77_31	401	5052633	null	0	0	null	0	0	null	0	0	F2a6_S83_34	401	5048416	F2a10_S85_30	401	5050593	F2o6_S82_29	505	5045363	null	0	0
gttg---ggt-	Ancestor_S75_31	402	5049196	A1o10_S76_28	506	5043254	A2o10_S79_31	506	5045837	A2o6_S77_31	402	5052634	null	0	0	null	0	0	null	0	0	F2a6_S83_34	402	5048417	F2a10_S85_30	402	5050594	F2o6_S82_29	506	5045364	null	0	0
cttc---cct-	Ancestor_S75_31	403	5049197	A1o10_S76_28	507	5043255	A2o10_S79_31	507	5045838	A2o6_S77_31	403	5052635	null	0	0	null	0	0	null	0	0	F2a6_S83_34	403	5048418	F2a10_S85_30	403	5050595	F2o6_S82_29	507	5045365	null	0	0
tcct---ttc-	Ancestor_S75_31	404	5049198	A1o10_S76_28	508	5043256	A2o10_S79_31	508	5045839	A2o6_S77_31	404	5052636	null	0	0	null	0	0	null	0	0	F2a6_S83_34	404	5048419	F2a10_S85_30	404	5050596	F2o6_S82_29	508	5045366	null	0	0
cggc---ccg-	Ancestor_S75_31	406	5049200	A1o10_S76_28	510	5043258	A2o10_S79_31	510	5045841	A2o6_S77_31	406	5052638	null	0	0	null	0	0	null	0	0	F2a6_S83_34	406	5048421	F2a10_S85_30	406	5050598	F2o6_S82_29	510	5045368	null	0	0
atta---aat-	Ancestor_S75_31	407	5049201	A1o10_S76_28	511	5043259	A2o10_S79_31	511	5045842	A2o6_S77_31	407	5052639	null	0	0	null	0	0	null	0	0	F2a6_S83_34	407	5048422	F2a10_S85_30	407	5050599	F2o6_S82_29	511	5045369	null	0	0
gccg---ggc-	Ancestor_S75_31	409	5049203	A1o10_S76_28	513	5043261	A2o10_S79_31	513	5045844	A2o6_S77_31	409	5052641	null	0	0	null	0	0	null	0	0	F2a6_S83_34	409	5048424	F2a10_S85_30	409	5050601	F2o6_S82_29	513	5045371	null	0	0
gttg---ggt-	Ancestor_S75_31	410	5049204	A1o10_S76_28	514	5043262	A2o10_S79_31	514	5045845	A2o6_S77_31	410	5052642	null	0	0	null	0	0	null	0	0	F2a6_S83_34	410	5048425	F2a10_S85_30	410	5050602	F2o6_S82_29	514	5045372	null	0	0
tcct---ttc-	Ancestor_S75_31	412	5049206	A1o10_S76_28	516	5043264	A2o10_S79_31	516	5045847	A2o6_S77_31	412	5052644	null	0	0	null	0	0	null	0	0	F2a6_S83_34	412	5048427	F2a10_S85_30	412	5050604	F2o6_S82_29	516	5045374	null	0	0
gttg---ggt-	Ancestor_S75_31	413	5049207	A1o10_S76_28	517	5043265	A2o10_S79_31	517	5045848	A2o6_S77_31	413	5052645	null	0	0	null	0	0	null	0	0	F2a6_S83_34	413	5048428	F2a10_S85_30	413	5050605	F2o6_S82_29	517	5045375	null	0	0
tggt---ttg-	Ancestor_S75_31	414	5049208	A1o10_S76_28	518	5043266	A2o10_S79_31	518	5045849	A2o6_S77_31	414	5052646	null	0	0	null	0	0	null	0	0	F2a6_S83_34	414	5048429	F2a10_S85_30	414	5050606	F2o6_S82_29	518	5045376	null	0	0
atta---aat-	Ancestor_S75_31	415	5049209	A1o10_S76_28	519	5043267	A2o10_S79_31	519	5045850	A2o6_S77_31	415	5052647	null	0	0	null	0	0	null	0	0	F2a6_S83_34	415	5048430	F2a10_S85_30	415	5050607	F2o6_S82_29	519	5045377	null	0	0
cggc---ccg-	Ancestor_S75_31	417	5049211	A1o10_S76_28	521	5043269	A2o10_S79_31	521	5045852	A2o6_S77_31	417	5052649	null	0	0	null	0	0	null	0	0	F2a6_S83_34	417	5048432	F2a10_S85_30	417	5050609	F2o6_S82_29	521	5045379	null	0	0
agga---aag-	Ancestor_S75_31	418	5049212	A1o10_S76_28	522	5043270	A2o10_S79_31	522	5045853	A2o6_S77_31	418	5052650	null	0	0	null	0	0	null	0	0	F2a6_S83_34	418	5048433	F2a10_S85_30	418	5050610	F2o6_S82_29	522	5045380	null	0	0
gccg---ggc-	Ancestor_S75_31	420	5049214	A1o10_S76_28	524	5043272	A2o10_S79_31	524	5045855	A2o6_S77_31	420	5052652	null	0	0	null	0	0	null	0	0	F2a6_S83_34	420	5048435	F2a10_S85_30	420	5050612	F2o6_S82_29	524	5045382	null	0	0
gaag---gga-	Ancestor_S75_31	424	5049218	A1o10_S76_28	528	5043276	A2o10_S79_31	528	5045859	A2o6_S77_31	424	5052656	null	0	0	null	0	0	null	0	0	F2a6_S83_34	424	5048439	F2a10_S85_30	424	5050616	F2o6_S82_29	528	5045386	null	0	0
tggt---ttg-	Ancestor_S75_31	426	5049220	A1o10_S76_28	530	5043278	A2o10_S79_31	530	5045861	A2o6_S77_31	426	5052658	null	0	0	null	0	0	null	0	0	F2a6_S83_34	426	5048441	F2a10_S85_30	426	5050618	F2o6_S82_29	530	5045388	null	0	0
tcct---ttc-	Ancestor_S75_31	427	5049221	A1o10_S76_28	531	5043279	A2o10_S79_31	531	5045862	A2o6_S77_31	427	5052659	null	0	0	null	0	0	null	0	0	F2a6_S83_34	427	5048442	F2a10_S85_30	427	5050619	F2o6_S82_29	531	5045389	null	0	0
tcct---ttc-	Ancestor_S75_31	428	5049222	A1o10_S76_28	532	5043280	A2o10_S79_31	532	5045863	A2o6_S77_31	428	5052660	null	0	0	null	0	0	null	0	0	F2a6_S83_34	428	5048443	F2a10_S85_30	428	5050620	F2o6_S82_29	532	5045390	null	0	0
gaag---gga-	Ancestor_S75_31	429	5049223	A1o10_S76_28	533	5043281	A2o10_S79_31	533	5045864	A2o6_S77_31	429	5052661	null	0	0	null	0	0	null	0	0	F2a6_S83_34	429	5048444	F2a10_S85_30	429	5050621	F2o6_S82_29	533	5045391	null	0	0
cggc---ccg-	Ancestor_S75_31	432	5049226	A1o10_S76_28	536	5043284	A2o10_S79_31	536	5045867	A2o6_S77_31	432	5052664	null	0	0	null	0	0	null	0	0	F2a6_S83_34	432	5048447	F2a10_S85_30	432	5050624	F2o6_S82_29	536	5045394	null	0	0
atta---aat-	Ancestor_S75_31	433	5049227	A1o10_S76_28	537	5043285	A2o10_S79_31	537	5045868	A2o6_S77_31	433	5052665	null	0	0	null	0	0	null	0	0	F2a6_S83_34	433	5048448	F2a10_S85_30	433	5050625	F2o6_S82_29	537	5045395	null	0	0
tcct---ttc-	Ancestor_S75_31	434	5049228	A1o10_S76_28	538	5043286	A2o10_S79_31	538	5045869	A2o6_S77_31	434	5052666	null	0	0	null	0	0	null	0	0	F2a6_S83_34	434	5048449	F2a10_S85_30	434	5050626	F2o6_S82_29	538	5045396	null	0	0
tcct---ttc-	Ancestor_S75_31	435	5049229	A1o10_S76_28	539	5043287	A2o10_S79_31	539	5045870	A2o6_S77_31	435	5052667	null	0	0	null	0	0	null	0	0	F2a6_S83_34	435	5048450	F2a10_S85_30	435	5050627	F2o6_S82_29	539	5045397	null	0	0
tcct---ttc-	Ancestor_S75_31	436	5049230	A1o10_S76_28	540	5043288	A2o10_S79_31	540	5045871	A2o6_S77_31	436	5052668	null	0	0	null	0	0	null	0	0	F2a6_S83_34	436	5048451	F2a10_S85_30	436	5050628	F2o6_S82_29	540	5045398	null	0	0
caac---cca-	Ancestor_S75_31	438	5049232	A1o10_S76_28	542	5043290	A2o10_S79_31	542	5045873	A2o6_S77_31	438	5052670	null	0	0	null	0	0	null	0	0	F2a6_S83_34	438	5048453	F2a10_S85_30	438	5050630	F2o6_S82_29	542	5045400	null	0	0
taat---tta-	Ancestor_S75_31	440	5049234	A1o10_S76_28	544	5043292	A2o10_S79_31	544	5045875	A2o6_S77_31	440	5052672	null	0	0	null	0	0	null	0	0	F2a6_S83_34	440	5048455	F2a10_S85_30	440	5050632	F2o6_S82_29	544	5045402	null	0	0
tggt---ttg-	Ancestor_S75_31	441	5049235	A1o10_S76_28	545	5043293	A2o10_S79_31	545	5045876	A2o6_S77_31	441	5052673	null	0	0	null	0	0	null	0	0	F2a6_S83_34	441	5048456	F2a10_S85_30	441	5050633	F2o6_S82_29	545	5045403	null	0	0
agga---aag-	Ancestor_S75_31	442	5049236	A1o10_S76_28	546	5043294	A2o10_S79_31	546	5045877	A2o6_S77_31	442	5052674	null	0	0	null	0	0	null	0	0	F2a6_S83_34	442	5048457	F2a10_S85_30	442	5050634	F2o6_S82_29	546	5045404	null	0	0
taat---tta-	Ancestor_S75_31	443	5049237	A1o10_S76_28	547	5043295	A2o10_S79_31	547	5045878	A2o6_S77_31	443	5052675	null	0	0	null	0	0	null	0	0	F2a6_S83_34	443	5048458	F2a10_S85_30	443	5050635	F2o6_S82_29	547	5045405	null	0	0
gttg---ggt-	Ancestor_S75_31	444	5049238	A1o10_S76_28	548	5043296	A2o10_S79_31	548	5045879	A2o6_S77_31	444	5052676	null	0	0	null	0	0	null	0	0	F2a6_S83_34	444	5048459	F2a10_S85_30	444	5050636	F2o6_S82_29	548	5045406	null	0	0
agga---aag-	Ancestor_S75_31	447	5049241	A1o10_S76_28	551	5043299	A2o10_S79_31	551	5045882	A2o6_S77_31	447	5052679	null	0	0	null	0	0	null	0	0	F2a6_S83_34	447	5048462	F2a10_S85_30	447	5050639	F2o6_S82_29	551	5045409	null	0	0
acca---aac-	Ancestor_S75_31	448	5049242	A1o10_S76_28	552	5043300	A2o10_S79_31	552	5045883	A2o6_S77_31	448	5052680	null	0	0	null	0	0	null	0	0	F2a6_S83_34	448	5048463	F2a10_S85_30	448	5050640	F2o6_S82_29	552	5045410	null	0	0
gttg---ggt-	Ancestor_S75_31	449	5049243	A1o10_S76_28	553	5043301	A2o10_S79_31	553	5045884	A2o6_S77_31	449	5052681	null	0	0	null	0	0	null	0	0	F2a6_S83_34	449	5048464	F2a10_S85_30	449	5050641	F2o6_S82_29	553	5045411	null	0	0
agga---aag-	Ancestor_S75_31	451	5049245	A1o10_S76_28	555	5043303	A2o10_S79_31	555	5045886	A2o6_S77_31	451	5052683	null	0	0	null	0	0	null	0	0	F2a6_S83_34	451	5048466	F2a10_S85_30	451	5050643	F2o6_S82_29	555	5045413	null	0	0
agga---aag-	Ancestor_S75_31	454	5049248	A1o10_S76_28	558	5043306	A2o10_S79_31	558	5045889	A2o6_S77_31	454	5052686	null	0	0	null	0	0	null	0	0	F2a6_S83_34	454	5048469	F2a10_S85_30	454	5050646	F2o6_S82_29	558	5045416	null	0	0
agga---aag-	Ancestor_S75_31	456	5049250	A1o10_S76_28	560	5043308	A2o10_S79_31	560	5045891	A2o6_S77_31	456	5052688	null	0	0	null	0	0	null	0	0	F2a6_S83_34	456	5048471	F2a10_S85_30	456	5050648	F2o6_S82_29	560	5045418	null	0	0
agga---aag-	Ancestor_S75_31	457	5049251	A1o10_S76_28	561	5043309	A2o10_S79_31	561	5045892	A2o6_S77_31	457	5052689	null	0	0	null	0	0	null	0	0	F2a6_S83_34	457	5048472	F2a10_S85_30	457	5050649	F2o6_S82_29	561	5045419	null	0	0
atta---aat-	Ancestor_S75_31	458	5049252	A1o10_S76_28	562	5043310	A2o10_S79_31	562	5045893	A2o6_S77_31	458	5052690	null	0	0	null	0	0	null	0	0	F2a6_S83_34	458	5048473	F2a10_S85_30	458	5050650	F2o6_S82_29	562	5045420	null	0	0
agga---aag-	Ancestor_S75_31	459	5049253	A1o10_S76_28	563	5043311	A2o10_S79_31	563	5045894	A2o6_S77_31	459	5052691	null	0	0	null	0	0	null	0	0	F2a6_S83_34	459	5048474	F2a10_S85_30	459	5050651	F2o6_S82_29	563	5045421	null	0	0
atta---aat-	Ancestor_S75_31	461	5049255	A1o10_S76_28	565	5043313	A2o10_S79_31	565	5045896	A2o6_S77_31	461	5052693	null	0	0	null	0	0	null	0	0	F2a6_S83_34	461	5048476	F2a10_S85_30	461	5050653	F2o6_S82_29	565	5045423	null	0	0
gttg---ggt-	Ancestor_S75_31	462	5049256	A1o10_S76_28	566	5043314	A2o10_S79_31	566	5045897	A2o6_S77_31	462	5052694	null	0	0	null	0	0	null	0	0	F2a6_S83_34	462	5048477	F2a10_S85_30	462	5050654	F2o6_S82_29	566	5045424	null	0	0
tcct---ttc-	Ancestor_S75_31	466	5049260	A1o10_S76_28	570	5043318	A2o10_S79_31	570	5045901	A2o6_S77_31	466	5052698	null	0	0	null	0	0	null	0	0	F2a6_S83_34	466	5048481	F2a10_S85_30	466	5050658	F2o6_S82_29	570	5045428	null	0	0
tcct---ttc-	Ancestor_S75_31	467	5049261	A1o10_S76_28	571	5043319	A2o10_S79_31	571	5045902	A2o6_S77_31	467	5052699	null	0	0	null	0	0	null	0	0	F2a6_S83_34	467	5048482	F2a10_S85_30	467	5050659	F2o6_S82_29	571	5045429	null	0	0
gaag---gga-	Ancestor_S75_31	468	5049262	A1o10_S76_28	572	5043320	A2o10_S79_31	572	5045903	A2o6_S77_31	468	5052700	null	0	0	null	0	0	null	0	0	F2a6_S83_34	468	5048483	F2a10_S85_30	468	5050660	F2o6_S82_29	572	5045430	null	0	0
tcct---ttc-	Ancestor_S75_31	469	5049263	A1o10_S76_28	573	5043321	A2o10_S79_31	573	5045904	A2o6_S77_31	469	5052701	null	0	0	null	0	0	null	0	0	F2a6_S83_34	469	5048484	F2a10_S85_30	469	5050661	F2o6_S82_29	573	5045431	null	0	0
gttg---ggt-	Ancestor_S75_31	470	5049264	A1o10_S76_28	574	5043322	A2o10_S79_31	574	5045905	A2o6_S77_31	470	5052702	null	0	0	null	0	0	null	0	0	F2a6_S83_34	470	5048485	F2a10_S85_30	470	5050662	F2o6_S82_29	574	5045432	null	0	0
gttg---ggt-	Ancestor_S75_31	473	5049267	A1o10_S76_28	577	5043325	A2o10_S79_31	577	5045908	A2o6_S77_31	473	5052705	null	0	0	null	0	0	null	0	0	F2a6_S83_34	473	5048488	F2a10_S85_30	473	5050665	F2o6_S82_29	577	5045435	null	0	0
caac---cca-	Ancestor_S75_31	474	5049268	A1o10_S76_28	578	5043326	A2o10_S79_31	578	5045909	A2o6_S77_31	474	5052706	null	0	0	null	0	0	null	0	0	F2a6_S83_34	474	5048489	F2a10_S85_30	474	5050666	F2o6_S82_29	578	5045436	null	0	0
tcct---ttc-	Ancestor_S75_31	476	5049270	A1o10_S76_28	580	5043328	A2o10_S79_31	580	5045911	A2o6_S77_31	476	5052708	null	0	0	null	0	0	null	0	0	F2a6_S83_34	476	5048491	F2a10_S85_30	476	5050668	F2o6_S82_29	580	5045438	null	0	0
acca---aac-	Ancestor_S75_31	477	5049271	A1o10_S76_28	581	5043329	A2o10_S79_31	581	5045912	A2o6_S77_31	477	5052709	null	0	0	null	0	0	null	0	0	F2a6_S83_34	477	5048492	F2a10_S85_30	477	5050669	F2o6_S82_29	581	5045439	null	0	0
gt-g--gg-t-	Ancestor_S75_31	830	5049624	A1o10_S76_28	1212	5043960	null	0	0	A2o6_S77_31	830	5053062	null	0	0	null	0	0	F1o10_S81_38	830	5050609	F2a6_S83_34	830	5048845	null	0	0	F2o6_S82_29	1212	5046070	null	0	0
tg-t--tt-g-	Ancestor_S75_31	832	5049626	A1o10_S76_28	1214	5043962	null	0	0	A2o6_S77_31	832	5053064	null	0	0	null	0	0	F1o10_S81_38	832	5050611	F2a6_S83_34	832	5048847	null	0	0	F2o6_S82_29	1214	5046072	null	0	0
gc-g--gg-c-	Ancestor_S75_31	835	5049629	A1o10_S76_28	1217	5043965	null	0	0	A2o6_S77_31	835	5053067	null	0	0	null	0	0	F1o10_S81_38	835	5050614	F2a6_S83_34	835	5048850	null	0	0	F2o6_S82_29	1217	5046075	null	0	0
ca-c--cc-a-	Ancestor_S75_31	836	5049630	A1o10_S76_28	1218	5043966	null	0	0	A2o6_S77_31	836	5053068	null	0	0	null	0	0	F1o10_S81_38	836	5050615	F2a6_S83_34	836	5048851	null	0	0	F2o6_S82_29	1218	5046076	null	0	0
ag-a--aa-g-	Ancestor_S75_31	837	5049631	A1o10_S76_28	1219	5043967	null	0	0	A2o6_S77_31	837	5053069	null	0	0	null	0	0	F1o10_S81_38	837	5050616	F2a6_S83_34	837	5048852	null	0	0	F2o6_S82_29	1219	5046077	null	0	0
tc-t--tt-c-	Ancestor_S75_31	841	5049635	A1o10_S76_28	1223	5043971	null	0	0	A2o6_S77_31	841	5053073	null	0	0	null	0	0	F1o10_S81_38	841	5050620	F2a6_S83_34	841	5048856	null	0	0	F2o6_S82_29	1223	5046081	null	0	0
tc-t--tt-c-	Ancestor_S75_31	842	5049636	A1o10_S76_28	1224	5043972	null	0	0	A2o6_S77_31	842	5053074	null	0	0	null	0	0	F1o10_S81_38	842	5050621	F2a6_S83_34	842	5048857	null	0	0	F2o6_S82_29	1224	5046082	null	0	0
ca-c--cc-a-	Ancestor_S75_31	844	5049638	A1o10_S76_28	1226	5043974	null	0	0	A2o6_S77_31	844	5053076	null	0	0	null	0	0	F1o10_S81_38	844	5050623	F2a6_S83_34	844	5048859	null	0	0	F2o6_S82_29	1226	5046084	null	0	0
ga-g--gg-a-	Ancestor_S75_31	845	5049639	A1o10_S76_28	1227	5043975	null	0	0	A2o6_S77_31	845	5053077	null	0	0	null	0	0	F1o10_S81_38	845	5050624	F2a6_S83_34	845	5048860	null	0	0	F2o6_S82_29	1227	5046085	null	0	0
gt-g--gg-t-	Ancestor_S75_31	846	5049640	A1o10_S76_28	1228	5043976	null	0	0	A2o6_S77_31	846	5053078	null	0	0	null	0	0	F1o10_S81_38	846	5050625	F2a6_S83_34	846	5048861	null	0	0	F2o6_S82_29	1228	5046086	null	0	0
tg-t--tt-g-	Ancestor_S75_31	848	5049642	A1o10_S76_28	1230	5043978	null	0	0	A2o6_S77_31	848	5053080	null	0	0	null	0	0	F1o10_S81_38	848	5050627	F2a6_S83_34	848	5048863	null	0	0	F2o6_S82_29	1230	5046088	null	0	0
ag-a--aa-g-	Ancestor_S75_31	849	5049643	A1o10_S76_28	1231	5043979	null	0	0	A2o6_S77_31	849	5053081	null	0	0	null	0	0	F1o10_S81_38	849	5050628	F2a6_S83_34	849	5048864	null	0	0	F2o6_S82_29	1231	5046089	null	0	0
ta-t--tt-a-	Ancestor_S75_31	850	5049644	A1o10_S76_28	1232	5043980	null	0	0	A2o6_S77_31	850	5053082	null	0	0	null	0	0	F1o10_S81_38	850	5050629	F2a6_S83_34	850	5048865	null	0	0	F2o6_S82_29	1232	5046090	null	0	0
ta-t--tt-a-	Ancestor_S75_31	851	5049645	A1o10_S76_28	1233	5043981	null	0	0	A2o6_S77_31	851	5053083	null	0	0	null	0	0	F1o10_S81_38	851	5050630	F2a6_S83_34	851	5048866	null	0	0	F2o6_S82_29	1233	5046091	null	0	0
ga-g--gg-a-	Ancestor_S75_31	852	5049646	A1o10_S76_28	1234	5043982	null	0	0	A2o6_S77_31	852	5053084	null	0	0	null	0	0	F1o10_S81_38	852	5050631	F2a6_S83_34	852	5048867	null	0	0	F2o6_S82_29	1234	5046092	null	0	0
ac-a--aa-c-	Ancestor_S75_31	854	5049648	A1o10_S76_28	1236	5043984	null	0	0	A2o6_S77_31	854	5053086	null	0	0	null	0	0	F1o10_S81_38	854	5050633	F2a6_S83_34	854	5048869	null	0	0	F2o6_S82_29	1236	5046094	null	0	0
at-a--aa-t-	Ancestor_S75_31	856	5049650	A1o10_S76_28	1238	5043986	null	0	0	A2o6_S77_31	856	5053088	null	0	0	null	0	0	F1o10_S81_38	856	5050635	F2a6_S83_34	856	5048871	null	0	0	F2o6_S82_29	1238	5046096	null	0	0
at-a--aa-t-	Ancestor_S75_31	857	5049651	A1o10_S76_28	1239	5043987	null	0	0	A2o6_S77_31	857	5053089	null	0	0	null	0	0	F1o10_S81_38	857	5050636	F2a6_S83_34	857	5048872	null	0	0	F2o6_S82_29	1239	5046097	null	0	0
tg-t--tt-g-	Ancestor_S75_31	858	5049652	A1o10_S76_28	1240	5043988	null	0	0	A2o6_S77_31	858	5053090	null	0	0	null	0	0	F1o10_S81_38	858	5050637	F2a6_S83_34	858	5048873	null	0	0	F2o6_S82_29	1240	5046098	null	0	0
cg-c--cc-g-	Ancestor_S75_31	859	5049653	A1o10_S76_28	1241	5043989	null	0	0	A2o6_S77_31	859	5053091	null	0	0	null	0	0	F1o10_S81_38	859	5050638	F2a6_S83_34	859	5048874	null	0	0	F2o6_S82_29	1241	5046099	null	0	0
ag-a--aa-g-	Ancestor_S75_31	861	5049655	A1o10_S76_28	1243	5043991	null	0	0	A2o6_S77_31	861	5053093	null	0	0	null	0	0	F1o10_S81_38	861	5050640	F2a6_S83_34	861	5048876	null	0	0	F2o6_S82_29	1243	5046101	null	0	0
ca-c--cc-a-	Ancestor_S75_31	862	5049656	A1o10_S76_28	1244	5043992	null	0	0	A2o6_S77_31	862	5053094	null	0	0	null	0	0	F1o10_S81_38	862	5050641	F2a6_S83_34	862	5048877	null	0	0	F2o6_S82_29	1244	5046102	null	0	0
ga-g--gg-a-	Ancestor_S75_31	864	5049658	A1o10_S76_28	1246	5043994	null	0	0	A2o6_S77_31	864	5053096	null	0	0	null	0	0	F1o10_S81_38	864	5050643	F2a6_S83_34	864	5048879	null	0	0	F2o6_S82_29	1246	5046104	null	0	0
ac-a--aa-c-	Ancestor_S75_31	866	5049660	A1o10_S76_28	1248	5043996	null	0	0	A2o6_S77_31	866	5053098	null	0	0	null	0	0	F1o10_S81_38	866	5050645	F2a6_S83_34	866	5048881	null	0	0	F2o6_S82_29	1248	5046106	null	0	0
ag-a--aa-g-	Ancestor_S75_31	867	5049661	A1o10_S76_28	1249	5043997	null	0	0	A2o6_S77_31	867	5053099	null	0	0	null	0	0	F1o10_S81_38	867	5050646	F2a6_S83_34	867	5048882	null	0	0	F2o6_S82_29	1249	5046107	null	0	0
tc-t--tt-c-	Ancestor_S75_31	868	5049662	A1o10_S76_28	1250	5043998	null	0	0	A2o6_S77_31	868	5053100	null	0	0	null	0	0	F1o10_S81_38	868	5050647	F2a6_S83_34	868	5048883	null	0	0	F2o6_S82_29	1250	5046108	null	0	0
tc-t--tt-c-	Ancestor_S75_31	869	5049663	A1o10_S76_28	1251	5043999	null	0	0	A2o6_S77_31	869	5053101	null	0	0	null	0	0	F1o10_S81_38	869	5050648	F2a6_S83_34	869	5048884	null	0	0	F2o6_S82_29	1251	5046109	null	0	0
ca-c--cc-a-	Ancestor_S75_31	871	5049665	A1o10_S76_28	1253	5044001	null	0	0	A2o6_S77_31	871	5053103	null	0	0	null	0	0	F1o10_S81_38	871	5050650	F2a6_S83_34	871	5048886	null	0	0	F2o6_S82_29	1253	5046111	null	0	0
tc-t--tt-c-	Ancestor_S75_31	876	5049670	A1o10_S76_28	1258	5044006	null	0	0	A2o6_S77_31	876	5053108	null	0	0	null	0	0	F1o10_S81_38	876	5050655	F2a6_S83_34	876	5048891	null	0	0	F2o6_S82_29	1258	5046116	null	0	0
ta-t--tt-a-	Ancestor_S75_31	877	5049671	A1o10_S76_28	1259	5044007	null	0	0	A2o6_S77_31	877	5053109	null	0	0	null	0	0	F1o10_S81_38	877	5050656	F2a6_S83_34	877	5048892	null	0	0	F2o6_S82_29	1259	5046117	null	0	0
at-a--aa-t-	Ancestor_S75_31	878	5049672	A1o10_S76_28	1260	5044008	null	0	0	A2o6_S77_31	878	5053110	null	0	0	null	0	0	F1o10_S81_38	878	5050657	F2a6_S83_34	878	5048893	null	0	0	F2o6_S82_29	1260	5046118	null	0	0
ga-g--gg-a-	Ancestor_S75_31	879	5049673	A1o10_S76_28	1261	5044009	null	0	0	A2o6_S77_31	879	5053111	null	0	0	null	0	0	F1o10_S81_38	879	5050658	F2a6_S83_34	879	5048894	null	0	0	F2o6_S82_29	1261	5046119	null	0	0
ta-t--tt-a-	Ancestor_S75_31	881	5049675	A1o10_S76_28	1263	5044011	null	0	0	A2o6_S77_31	881	5053113	null	0	0	null	0	0	F1o10_S81_38	881	5050660	F2a6_S83_34	881	5048896	null	0	0	F2o6_S82_29	1263	5046121	null	0	0
ct-c--cc-t-	Ancestor_S75_31	886	5049680	A1o10_S76_28	1268	5044016	null	0	0	A2o6_S77_31	886	5053118	null	0	0	null	0	0	F1o10_S81_38	886	5050665	F2a6_S83_34	886	5048901	null	0	0	F2o6_S82_29	1268	5046126	null	0	0
ca-c--cc-a-	Ancestor_S75_31	887	5049681	A1o10_S76_28	1269	5044017	null	0	0	A2o6_S77_31	887	5053119	null	0	0	null	0	0	F1o10_S81_38	887	5050666	F2a6_S83_34	887	5048902	null	0	0	F2o6_S82_29	1269	5046127	null	0	0
tc-t--tt-c-	Ancestor_S75_31	890	5049684	A1o10_S76_28	1272	5044020	null	0	0	A2o6_S77_31	890	5053122	null	0	0	null	0	0	F1o10_S81_38	890	5050669	F2a6_S83_34	890	5048905	null	0	0	F2o6_S82_29	1272	5046130	null	0	0
ga-g--gg-a-	Ancestor_S75_31	891	5049685	A1o10_S76_28	1273	5044021	null	0	0	A2o6_S77_31	891	5053123	null	0	0	null	0	0	F1o10_S81_38	891	5050670	F2a6_S83_34	891	5048906	null	0	0	F2o6_S82_29	1273	5046131	null	0	0
ga-g--gg-a-	Ancestor_S75_31	892	5049686	A1o10_S76_28	1274	5044022	null	0	0	A2o6_S77_31	892	5053124	null	0	0	null	0	0	F1o10_S81_38	892	5050671	F2a6_S83_34	892	5048907	null	0	0	F2o6_S82_29	1274	5046132	null	0	0
ta-t--tt-a-	Ancestor_S75_31	894	5049688	A1o10_S76_28	1276	5044024	null	0	0	A2o6_S77_31	894	5053126	null	0	0	null	0	0	F1o10_S81_38	894	5050673	F2a6_S83_34	894	5048909	null	0	0	F2o6_S82_29	1276	5046134	null	0	0
ta-t--tt-a-	Ancestor_S75_31	895	5049689	A1o10_S76_28	1277	5044025	null	0	0	A2o6_S77_31	895	5053127	null	0	0	null	0	0	F1o10_S81_38	895	5050674	F2a6_S83_34	895	5048910	null	0	0	F2o6_S82_29	1277	5046135	null	0	0
ga-g--gg-a-	Ancestor_S75_31	897	5049691	A1o10_S76_28	1279	5044027	null	0	0	A2o6_S77_31	897	5053129	null	0	0	null	0	0	F1o10_S81_38	897	5050676	F2a6_S83_34	897	5048912	null	0	0	F2o6_S82_29	1279	5046137	null	0	0
gt-g--gg-t-	Ancestor_S75_31	899	5049693	A1o10_S76_28	1281	5044029	null	0	0	A2o6_S77_31	899	5053131	null	0	0	null	0	0	F1o10_S81_38	899	5050678	F2a6_S83_34	899	5048914	null	0	0	F2o6_S82_29	1281	5046139	null	0	0
ag-a--aa-g-	Ancestor_S75_31	902	5049696	A1o10_S76_28	1284	5044032	null	0	0	A2o6_S77_31	902	5053134	null	0	0	null	0	0	F1o10_S81_38	902	5050681	F2a6_S83_34	902	5048917	null	0	0	F2o6_S82_29	1284	5046142	null	0	0
tc-t--tt-c-	Ancestor_S75_31	904	5049698	A1o10_S76_28	1286	5044034	null	0	0	A2o6_S77_31	904	5053136	null	0	0	null	0	0	F1o10_S81_38	904	5050683	F2a6_S83_34	904	5048919	null	0	0	F2o6_S82_29	1286	5046144	null	0	0
ga-g--gg-a-	Ancestor_S75_31	907	5049701	A1o10_S76_28	1289	5044037	null	0	0	A2o6_S77_31	907	5053139	null	0	0	null	0	0	F1o10_S81_38	907	5050686	F2a6_S83_34	907	5048922	null	0	0	F2o6_S82_29	1289	5046147	null	0	0
ag-a--aa-g-	Ancestor_S75_31	908	5049702	A1o10_S76_28	1290	5044038	null	0	0	A2o6_S77_31	908	5053140	null	0	0	null	0	0	F1o10_S81_38	908	5050687	F2a6_S83_34	908	5048923	null	0	0	F2o6_S82_29	1290	5046148	null	0	0
ag-a--aa-g-	Ancestor_S75_31	909	5049703	A1o10_S76_28	1291	5044039	null	0	0	A2o6_S77_31	909	5053141	null	0	0	null	0	0	F1o10_S81_38	909	5050688	F2a6_S83_34	909	5048924	null	0	0	F2o6_S82_29	1291	5046149	null	0	0
at-a--aa-t-	Ancestor_S75_31	910	5049704	A1o10_S76_28	1292	5044040	null	0	0	A2o6_S77_31	910	5053142	null	0	0	null	0	0	F1o10_S81_38	910	5050689	F2a6_S83_34	910	5048925	null	0	0	F2o6_S82_29	1292	5046150	null	0	0
ag-a--aa-g-	Ancestor_S75_31	912	5049706	A1o10_S76_28	1303	5044051	null	0	0	A2o6_S77_31	912	5053144	null	0	0	null	0	0	F1o10_S81_38	912	5050691	F2a6_S83_34	912	5048927	null	0	0	F2o6_S82_29	1303	5046161	null	0	0
ag-a--aa-g-	Ancestor_S75_31	913	5049707	A1o10_S76_28	1304	5044052	null	0	0	A2o6_S77_31	913	5053145	null	0	0	null	0	0	F1o10_S81_38	913	5050692	F2a6_S83_34	913	5048928	null	0	0	F2o6_S82_29	1304	5046162	null	0	0
ac-a--aa-c-	Ancestor_S75_31	919	5049713	A1o10_S76_28	1310	5044058	null	0	0	A2o6_S77_31	919	5053151	null	0	0	null	0	0	F1o10_S81_38	919	5050698	F2a6_S83_34	919	5048934	null	0	0	F2o6_S82_29	1310	5046168	null	0	0
ag-a--aa-g-	Ancestor_S75_31	920	5049714	A1o10_S76_28	1311	5044059	null	0	0	A2o6_S77_31	920	5053152	null	0	0	null	0	0	F1o10_S81_38	920	5050699	F2a6_S83_34	920	5048935	null	0	0	F2o6_S82_29	1311	5046169	null	0	0
cg-c--cc-g-	Ancestor_S75_31	921	5049715	A1o10_S76_28	1312	5044060	null	0	0	A2o6_S77_31	921	5053153	null	0	0	null	0	0	F1o10_S81_38	921	5050700	F2a6_S83_34	921	5048936	null	0	0	F2o6_S82_29	1312	5046170	null	0	0
tc-t--tt-c-	Ancestor_S75_31	922	5049716	A1o10_S76_28	1313	5044061	null	0	0	A2o6_S77_31	922	5053154	null	0	0	null	0	0	F1o10_S81_38	922	5050701	F2a6_S83_34	922	5048937	null	0	0	F2o6_S82_29	1313	5046171	null	0	0
ga-g--gg-a-	Ancestor_S75_31	923	5049717	A1o10_S76_28	1314	5044062	null	0	0	A2o6_S77_31	923	5053155	null	0	0	null	0	0	F1o10_S81_38	923	5050702	F2a6_S83_34	923	5048938	null	0	0	F2o6_S82_29	1314	5046172	null	0	0
ag-a--aa-g-	Ancestor_S75_31	926	5049720	A1o10_S76_28	1317	5044065	null	0	0	A2o6_S77_31	926	5053158	null	0	0	null	0	0	F1o10_S81_38	926	5050705	F2a6_S83_34	926	5048941	null	0	0	F2o6_S82_29	1317	5046175	null	0	0
ag-a--aa-g-	Ancestor_S75_31	927	5049721	A1o10_S76_28	1318	5044066	null	0	0	A2o6_S77_31	927	5053159	null	0	0	null	0	0	F1o10_S81_38	927	5050706	F2a6_S83_34	927	5048942	null	0	0	F2o6_S82_29	1318	5046176	null	0	0
gt-g--gg-t-	Ancestor_S75_31	928	5049722	A1o10_S76_28	1319	5044067	null	0	0	A2o6_S77_31	928	5053160	null	0	0	null	0	0	F1o10_S81_38	928	5050707	F2a6_S83_34	928	5048943	null	0	0	F2o6_S82_29	1319	5046177	null	0	0
tc-t--tt-c-	Ancestor_S75_31	929	5049723	A1o10_S76_28	1320	5044068	null	0	0	A2o6_S77_31	929	5053161	null	0	0	null	0	0	F1o10_S81_38	929	5050708	F2a6_S83_34	929	5048944	null	0	0	F2o6_S82_29	1320	5046178	null	0	0
tg-t--tt-g-	Ancestor_S75_31	930	5049724	A1o10_S76_28	1321	5044069	null	0	0	A2o6_S77_31	930	5053162	null	0	0	null	0	0	F1o10_S81_38	930	5050709	F2a6_S83_34	930	5048945	null	0	0	F2o6_S82_29	1321	5046179	null	0	0
ac-a--aa-c-	Ancestor_S75_31	931	5049725	A1o10_S76_28	1322	5044070	null	0	0	A2o6_S77_31	931	5053163	null	0	0	null	0	0	F1o10_S81_38	931	5050710	F2a6_S83_34	931	5048946	null	0	0	F2o6_S82_29	1322	5046180	null	0	0
ga-g--gg-a-	Ancestor_S75_31	936	5049730	A1o10_S76_28	1327	5044075	null	0	0	A2o6_S77_31	936	5053168	null	0	0	null	0	0	F1o10_S81_38	936	5050715	F2a6_S83_34	936	5048951	null	0	0	F2o6_S82_29	1327	5046185	null	0	0
gc-g--gg-c-	Ancestor_S75_31	937	5049731	A1o10_S76_28	1328	5044076	null	0	0	A2o6_S77_31	937	5053169	null	0	0	null	0	0	F1o10_S81_38	937	5050716	F2a6_S83_34	937	5048952	null	0	0	F2o6_S82_29	1328	5046186	null	0	0
ac-a--aa-c-	Ancestor_S75_31	938	5049732	A1o10_S76_28	1329	5044077	null	0	0	A2o6_S77_31	938	5053170	null	0	0	null	0	0	F1o10_S81_38	938	5050717	F2a6_S83_34	938	5048953	null	0	0	F2o6_S82_29	1329	5046187	null	0	0
ta-t--tt-a-	Ancestor_S75_31	940	5049734	A1o10_S76_28	1331	5044079	null	0	0	A2o6_S77_31	940	5053172	null	0	0	null	0	0	F1o10_S81_38	940	5050719	F2a6_S83_34	940	5048955	null	0	0	F2o6_S82_29	1331	5046189	null	0	0
at-a--aa-t-	Ancestor_S75_31	941	5049735	A1o10_S76_28	1332	5044080	null	0	0	A2o6_S77_31	941	5053173	null	0	0	null	0	0	F1o10_S81_38	941	5050720	F2a6_S83_34	941	5048956	null	0	0	F2o6_S82_29	1332	5046190	null	0	0
ga-g--gg-a-	Ancestor_S75_31	942	5049736	A1o10_S76_28	1333	5044081	null	0	0	A2o6_S77_31	942	5053174	null	0	0	null	0	0	F1o10_S81_38	942	5050721	F2a6_S83_34	942	5048957	null	0	0	F2o6_S82_29	1333	5046191	null	0	0
ac-a--aa-c-	Ancestor_S75_31	943	5049737	A1o10_S76_28	1334	5044082	null	0	0	A2o6_S77_31	943	5053175	null	0	0	null	0	0	F1o10_S81_38	943	5050722	F2a6_S83_34	943	5048958	null	0	0	F2o6_S82_29	1334	5046192	null	0	0
ta-t--tt-a-	Ancestor_S75_31	944	5049738	A1o10_S76_28	1335	5044083	null	0	0	A2o6_S77_31	944	5053176	null	0	0	null	0	0	F1o10_S81_38	944	5050723	F2a6_S83_34	944	5048959	null	0	0	F2o6_S82_29	1335	5046193	null	0	0
cg-c--cc-g-	Ancestor_S75_31	947	5049741	A1o10_S76_28	1338	5044086	null	0	0	A2o6_S77_31	947	5053179	null	0	0	null	0	0	F1o10_S81_38	947	5050726	F2a6_S83_34	947	5048962	null	0	0	F2o6_S82_29	1338	5046196	null	0	0
gc-g--gg-c-	Ancestor_S75_31	949	5049743	A1o10_S76_28	1340	5044088	null	0	0	A2o6_S77_31	949	5053181	null	0	0	null	0	0	F1o10_S81_38	949	5050728	F2a6_S83_34	949	5048964	null	0	0	F2o6_S82_29	1340	5046198	null	0	0
ct-c--cc-t-	Ancestor_S75_31	950	5049744	A1o10_S76_28	1341	5044089	null	0	0	A2o6_S77_31	950	5053182	null	0	0	null	0	0	F1o10_S81_38	950	5050729	F2a6_S83_34	950	5048965	null	0	0	F2o6_S82_29	1341	5046199	null	0	0
ga-g--gg-a-	Ancestor_S75_31	951	5049745	A1o10_S76_28	1342	5044090	null	0	0	A2o6_S77_31	951	5053183	null	0	0	null	0	0	F1o10_S81_38	951	5050730	F2a6_S83_34	951	5048966	null	0	0	F2o6_S82_29	1342	5046200	null	0	0
gc-g--gg-c-	Ancestor_S75_31	953	5049747	A1o10_S76_28	1344	5044092	null	0	0	A2o6_S77_31	953	5053185	null	0	0	null	0	0	F1o10_S81_38	953	5050732	F2a6_S83_34	953	5048968	null	0	0	F2o6_S82_29	1344	5046202	null	0	0
at-a--aa-t-	Ancestor_S75_31	954	5049748	A1o10_S76_28	1345	5044093	null	0	0	A2o6_S77_31	954	5053186	null	0	0	null	0	0	F1o10_S81_38	954	5050733	F2a6_S83_34	954	5048969	null	0	0	F2o6_S82_29	1345	5046203	null	0	0
at-a--aa-t-	Ancestor_S75_31	956	5049750	A1o10_S76_28	1347	5044095	null	0	0	A2o6_S77_31	956	5053188	null	0	0	null	0	0	F1o10_S81_38	956	5050735	F2a6_S83_34	956	5048971	null	0	0	F2o6_S82_29	1347	5046205	null	0	0
ct-c--cc-t-	Ancestor_S75_31	957	5049751	A1o10_S76_28	1348	5044096	null	0	0	A2o6_S77_31	957	5053189	null	0	0	null	0	0	F1o10_S81_38	957	5050736	F2a6_S83_34	957	5048972	null	0	0	F2o6_S82_29	1348	5046206	null	0	0
ac-a--aa-c-	Ancestor_S75_31	958	5049752	A1o10_S76_28	1349	5044097	null	0	0	A2o6_S77_31	958	5053190	null	0	0	null	0	0	F1o10_S81_38	958	5050737	F2a6_S83_34	958	5048973	null	0	0	F2o6_S82_29	1349	5046207	null	0	0
ga-g--gg-a-	Ancestor_S75_31	959	5049753	A1o10_S76_28	1350	5044098	null	0	0	A2o6_S77_31	959	5053191	null	0	0	null	0	0	F1o10_S81_38	959	5050738	F2a6_S83_34	959	5048974	null	0	0	F2o6_S82_29	1350	5046208	null	0	0
tg-t--tt-g-	Ancestor_S75_31	960	5049754	A1o10_S76_28	1351	5044099	null	0	0	A2o6_S77_31	960	5053192	null	0	0	null	0	0	F1o10_S81_38	960	5050739	F2a6_S83_34	960	5048975	null	0	0	F2o6_S82_29	1351	5046209	null	0	0
gt-g--gg-t-	Ancestor_S75_31	963	5049757	A1o10_S76_28	1354	5044102	null	0	0	A2o6_S77_31	963	5053195	null	0	0	null	0	0	F1o10_S81_38	963	5050742	F2a6_S83_34	963	5048978	null	0	0	F2o6_S82_29	1354	5046212	null	0	0
ag-a--aa-g-	Ancestor_S75_31	965	5049759	A1o10_S76_28	1356	5044104	null	0	0	A2o6_S77_31	965	5053197	null	0	0	null	0	0	F1o10_S81_38	965	5050744	F2a6_S83_34	965	5048980	null	0	0	F2o6_S82_29	1356	5046214	null	0	0
at-a--aa-t-	Ancestor_S75_31	968	5049762	A1o10_S76_28	1359	5044107	null	0	0	A2o6_S77_31	968	5053200	null	0	0	null	0	0	F1o10_S81_38	968	5050747	F2a6_S83_34	968	5048983	null	0	0	F2o6_S82_29	1359	5046217	null	0	0
ta-t--tt-a-	Ancestor_S75_31	969	5049763	A1o10_S76_28	1360	5044108	null	0	0	A2o6_S77_31	969	5053201	null	0	0	null	0	0	F1o10_S81_38	969	5050748	F2a6_S83_34	969	5048984	null	0	0	F2o6_S82_29	1360	5046218	null	0	0
ag-a--aa-g-	Ancestor_S75_31	974	5049768	A1o10_S76_28	1365	5044113	null	0	0	A2o6_S77_31	974	5053206	null	0	0	null	0	0	F1o10_S81_38	974	5050753	F2a6_S83_34	974	5048989	null	0	0	F2o6_S82_29	1365	5046223	null	0	0
at-a--aa-t-	Ancestor_S75_31	977	5049771	A1o10_S76_28	1368	5044116	null	0	0	A2o6_S77_31	977	5053209	null	0	0	null	0	0	F1o10_S81_38	977	5050756	F2a6_S83_34	977	5048992	null	0	0	F2o6_S82_29	1368	5046226	null	0	0
gt-g--gg-t-	Ancestor_S75_31	978	5049772	A1o10_S76_28	1369	5044117	null	0	0	A2o6_S77_31	978	5053210	null	0	0	null	0	0	F1o10_S81_38	978	5050757	F2a6_S83_34	978	5048993	null	0	0	F2o6_S82_29	1369	5046227	null	0	0
gt-g---g-t-	Ancestor_S75_31	979	5049773	A1o10_S76_28	1370	5044118	null	0	0	A2o6_S77_31	979	5053211	null	0	0	null	0	0	F1o10_S81_38	979	5050758	F2a6_S83_34	979	5048994	null	0	0	F2o6_S82_29	1370	5046228	null	0	0
ac-a---a-c-	Ancestor_S75_31	982	5049776	A1o10_S76_28	1373	5044121	null	0	0	A2o6_S77_31	982	5053214	null	0	0	null	0	0	null	0	0	F2a6_S83_34	982	5048997	null	0	0	F2o6_S82_29	1373	5046231	null	0	0
ga-g---g-a-	Ancestor_S75_31	983	5049777	A1o10_S76_28	1374	5044122	null	0	0	A2o6_S77_31	983	5053215	null	0	0	null	0	0	null	0	0	F2a6_S83_34	983	5048998	null	0	0	F2o6_S82_29	1374	5046232	null	0	0
ca-c---c-a-	Ancestor_S75_31	984	5049778	A1o10_S76_28	1375	5044123	null	0	0	A2o6_S77_31	984	5053216	null	0	0	null	0	0	null	0	0	F2a6_S83_34	984	5048999	null	0	0	F2o6_S82_29	1375	5046233	null	0	0
ag-a---a-g-	Ancestor_S75_31	987	5049781	A1o10_S76_28	1378	5044126	null	0	0	A2o6_S77_31	987	5053219	null	0	0	null	0	0	null	0	0	F2a6_S83_34	987	5049002	null	0	0	F2o6_S82_29	1378	5046236	null	0	0
ga-g---g-a-	Ancestor_S75_31	988	5049782	A1o10_S76_28	1379	5044127	null	0	0	A2o6_S77_31	988	5053220	null	0	0	null	0	0	null	0	0	F2a6_S83_34	988	5049003	null	0	0	F2o6_S82_29	1379	5046237	null	0	0
tg-t---t-g-	Ancestor_S75_31	991	5049785	A1o10_S76_28	1382	5044130	null	0	0	A2o6_S77_31	991	5053223	null	0	0	null	0	0	null	0	0	F2a6_S83_34	991	5049006	null	0	0	F2o6_S82_29	1382	5046240	null	0	0
ag-a---a-g-	Ancestor_S75_31	993	5049787	A1o10_S76_28	1384	5044132	null	0	0	A2o6_S77_31	993	5053225	null	0	0	null	0	0	null	0	0	F2a6_S83_34	993	5049008	null	0	0	F2o6_S82_29	1384	5046242	null	0	0
gt-g---g-t-	Ancestor_S75_31	994	5049788	A1o10_S76_28	1385	5044133	null	0	0	A2o6_S77_31	994	5053226	null	0	0	null	0	0	null	0	0	F2a6_S83_34	994	5049009	null	0	0	F2o6_S82_29	1385	5046243	null	0	0
tg-t---t-g-	Ancestor_S75_31	995	5049789	A1o10_S76_28	1386	5044134	null	0	0	A2o6_S77_31	995	5053227	null	0	0	null	0	0	null	0	0	F2a6_S83_34	995	5049010	null	0	0	F2o6_S82_29	1386	5046244	null	0	0
ag-a---a-g-	Ancestor_S75_31	996	5049790	A1o10_S76_28	1387	5044135	null	0	0	A2o6_S77_31	996	5053228	null	0	0	null	0	0	null	0	0	F2a6_S83_34	996	5049011	null	0	0	F2o6_S82_29	1387	5046245	null	0	0
gc-g---g-c-	Ancestor_S75_31	998	5049792	A1o10_S76_28	1389	5044137	null	0	0	A2o6_S77_31	998	5053230	null	0	0	null	0	0	null	0	0	F2a6_S83_34	998	5049013	null	0	0	F2o6_S82_29	1389	5046247	null	0	0
at-a---a-t-	Ancestor_S75_31	1000	5049794	A1o10_S76_28	1391	5044139	null	0	0	A2o6_S77_31	1000	5053232	null	0	0	null	0	0	null	0	0	F2a6_S83_34	1000	5049015	null	0	0	F2o6_S82_29	1391	5046249	null	0	0
at-a---a-t-	Ancestor_S75_31	1009	5049803	A1o10_S76_28	1400	5044148	null	0	0	A2o6_S77_31	1009	5053241	null	0	0	null	0	0	null	0	0	F2a6_S83_34	1009	5049024	null	0	0	F2o6_S82_29	1400	5046258	null	0	0
at-a---a-t-	Ancestor_S75_31	1010	5049804	A1o10_S76_28	1401	5044149	null	0	0	A2o6_S77_31	1010	5053242	null	0	0	null	0	0	null	0	0	F2a6_S83_34	1010	5049025	null	0	0	F2o6_S82_29	1401	5046259	null	0	0
ac-a---a-c-	Ancestor_S75_31	1011	5049805	A1o10_S76_28	1402	5044150	null	0	0	A2o6_S77_31	1011	5053243	null	0	0	null	0	0	null	0	0	F2a6_S83_34	1011	5049026	null	0	0	F2o6_S82_29	1402	5046260	null	0	0
tg-t---t-g-	Ancestor_S75_31	1015	5049809	A1o10_S76_28	1406	5044154	null	0	0	A2o6_S77_31	1015	5053247	null	0	0	null	0	0	null	0	0	F2a6_S83_34	1015	5049030	null	0	0	F2o6_S82_29	1406	5046264	null	0	0
cg-c---c-g-	Ancestor_S75_31	1017	5049811	A1o10_S76_28	1408	5044156	null	0	0	A2o6_S77_31	1017	5053249	null	0	0	null	0	0	null	0	0	F2a6_S83_34	1017	5049032	null	0	0	F2o6_S82_29	1408	5046266	null	0	0
at-a---a-t-	Ancestor_S75_31	1019	5049813	A1o10_S76_28	1410	5044158	null	0	0	A2o6_S77_31	1019	5053251	null	0	0	null	0	0	null	0	0	F2a6_S83_34	1019	5049034	null	0	0	F2o6_S82_29	1410	5046268	null	0	0
ag-a---a-g-	Ancestor_S75_31	1020	5049814	A1o10_S76_28	1411	5044159	null	0	0	A2o6_S77_31	1020	5053252	null	0	0	null	0	0	null	0	0	F2a6_S83_34	1020	5049035	null	0	0	F2o6_S82_29	1411	5046269	null	0	0
ag-a---a-g-	Ancestor_S75_31	1021	5049815	A1o10_S76_28	1412	5044160	null	0	0	A2o6_S77_31	1021	5053253	null	0	0	null	0	0	null	0	0	F2a6_S83_34	1021	5049036	null	0	0	F2o6_S82_29	1412	5046270	null	0	0
at-a---a-t-	Ancestor_S75_31	1028	5049822	A1o10_S76_28	1419	5044167	null	0	0	A2o6_S77_31	1028	5053260	null	0	0	null	0	0	null	0	0	F2a6_S83_34	1028	5049043	null	0	0	F2o6_S82_29	1419	5046277	null	0	0
ca-c---c-a-	Ancestor_S75_31	1029	5049823	A1o10_S76_28	1420	5044168	null	0	0	A2o6_S77_31	1029	5053261	null	0	0	null	0	0	null	0	0	F2a6_S83_34	1029	5049044	null	0	0	F2o6_S82_29	1420	5046278	null	0	0
ac-a---a-c-	Ancestor_S75_31	1030	5049824	A1o10_S76_28	1421	5044169	null	0	0	A2o6_S77_31	1030	5053262	null	0	0	null	0	0	null	0	0	F2a6_S83_34	1030	5049045	null	0	0	F2o6_S82_29	1421	5046279	null	0	0
ta-t---t-a-	Ancestor_S75_31	1031	5049825	A1o10_S76_28	1422	5044170	null	0	0	A2o6_S77_31	1031	5053263	null	0	0	null	0	0	null	0	0	F2a6_S83_34	1031	5049046	null	0	0	F2o6_S82_29	1422	5046280	null	0	0
tg-t---t-g-	Ancestor_S75_31	1032	5049826	A1o10_S76_28	1423	5044171	null	0	0	A2o6_S77_31	1032	5053264	null	0	0	null	0	0	null	0	0	F2a6_S83_34	1032	5049047	null	0	0	F2o6_S82_29	1423	5046281	null	0	0
tg-t---t-g-	Ancestor_S75_31	1034	5049828	A1o10_S76_28	1425	5044173	null	0	0	A2o6_S77_31	1034	5053266	null	0	0	null	0	0	null	0	0	F2a6_S83_34	1034	5049049	null	0	0	F2o6_S82_29	1425	5046283	null	0	0
ta-t---t-a-	Ancestor_S75_31	1037	5049831	A1o10_S76_28	1428	5044176	null	0	0	A2o6_S77_31	1037	5053269	null	0	0	null	0	0	null	0	0	F2a6_S83_34	1037	5049052	null	0	0	F2o6_S82_29	1428	5046286	null	0	0
c--t-------	Ancestor_S75_32	3	5050089	null	0	0	null	0	0	A2o6_S77_32	8	5053532	null	0	0	null	0	0	null	0	0	null	0	0	null	0	0	null	0	0	null	0	0
g--a-------	Ancestor_S75_32	4	5050090	null	0	0	null	0	0	A2o6_S77_32	9	5053533	null	0	0	null	0	0	null	0	0	null	0	0	null	0	0	null	0	0	null	0	0
g--a-------	Ancestor_S75_32	5	5050091	null	0	0	null	0	0	A2o6_S77_32	10	5053534	null	0	0	null	0	0	null	0	0	null	0	0	null	0	0	null	0	0	null	0	0
c--a-------	Ancestor_S75_32	7	5050093	null	0	0	null	0	0	A2o6_S77_32	12	5053536	null	0	0	null	0	0	null	0	0	null	0	0	null	0	0	null	0	0	null	0	0
g--a-------	Ancestor_S75_32	9	5050095	null	0	0	null	0	0	A2o6_S77_32	14	5053538	null	0	0	null	0	0	null	0	0	null	0	0	null	0	0	null	0	0	null	0	0
a--g-------	Ancestor_S75_32	10	5050096	null	0	0	null	0	0	A2o6_S77_32	15	5053539	null	0	0	null	0	0	null	0	0	null	0	0	null	0	0	null	0	0	null	0	0
t--g-------	Ancestor_S75_32	14	5050100	null	0	0	null	0	0	A2o6_S77_32	19	5053543	null	0	0	null	0	0	null	0	0	null	0	0	null	0	0	null	0	0	null	0	0
c--g-------	Ancestor_S75_32	17	5050103	null	0	0	null	0	0	A2o6_S77_32	22	5053546	null	0	0	null	0	0	null	0	0	null	0	0	null	0	0	null	0	0	null	0	0
a--g-------	Ancestor_S75_32	18	5050104	null	0	0	null	0	0	A2o6_S77_32	23	5053547	null	0	0	null	0	0	null	0	0	null	0	0	null	0	0	null	0	0	null	0	0
g--a-------	Ancestor_S75_32	19	5050105	null	0	0	null	0	0	A2o6_S77_32	24	5053548	null	0	0	null	0	0	null	0	0	null	0	0	null	0	0	null	0	0	null	0	0
a--t-------	Ancestor_S75_32	20	5050106	null	0	0	null	0	0	A2o6_S77_32	25	5053549	null	0	0	null	0	0	null	0	0	null	0	0	null	0	0	null	0	0	null	0	0
t--c-------	Ancestor_S75_32	22	5050108	null	0	0	null	0	0	A2o6_S77_32	27	5053551	null	0	0	null	0	0	null	0	0	null	0	0	null	0	0	null	0	0	null	0	0
t--c-------	Ancestor_S75_32	23	5050109	null	0	0	null	0	0	A2o6_S77_32	28	5053552	null	0	0	null	0	0	null	0	0	null	0	0	null	0	0	null	0	0	null	0	0
a--g-------	Ancestor_S75_32	25	5050111	null	0	0	null	0	0	A2o6_S77_32	30	5053554	null	0	0	null	0	0	null	0	0	null	0	0	null	0	0	null	0	0	null	0	0
t--c-------	Ancestor_S75_32	26	5050112	null	0	0	null	0	0	A2o6_S77_32	31	5053555	null	0	0	null	0	0	null	0	0	null	0	0	null	0	0	null	0	0	null	0	0
a--g-------	Ancestor_S75_32	28	5050114	null	0	0	null	0	0	A2o6_S77_32	33	5053557	null	0	0	null	0	0	null	0	0	null	0	0	null	0	0	null	0	0	null	0	0
-g-------a-	null	0	0	A1o10_S76_28	2525	5045273	null	0	0	null	0	0	null	0	0	null	0	0	null	0	0	null	0	0	null	0	0	F2o6_S82_29	2525	5047383	null	0	0
t----t-tc--	Ancestor_S75_33	236	5051177	null	0	0	null	0	0	null	0	0	null	0	0	A2a10_S80_34	584	5051292	null	0	0	F2a6_S83_36	236	5050512	F2a10_S85_31	240	5051640	null	0	0	null	0	0
g----g-gt--	Ancestor_S75_33	237	5051178	null	0	0	null	0	0	null	0	0	null	0	0	A2a10_S80_34	585	5051293	null	0	0	F2a6_S83_36	237	5050513	F2a10_S85_31	241	5051641	null	0	0	null	0	0
a----a-at--	Ancestor_S75_33	238	5051179	null	0	0	null	0	0	null	0	0	null	0	0	A2a10_S80_34	586	5051294	null	0	0	F2a6_S83_36	238	5050514	F2a10_S85_31	242	5051642	null	0	0	null	0	0
a----a-ag--	Ancestor_S75_33	242	5051183	null	0	0	null	0	0	null	0	0	null	0	0	A2a10_S80_34	590	5051298	null	0	0	F2a6_S83_36	242	5050518	F2a10_S85_31	246	5051646	null	0	0	null	0	0
a----a-ac--	Ancestor_S75_33	243	5051184	null	0	0	null	0	0	null	0	0	null	0	0	A2a10_S80_34	591	5051299	null	0	0	F2a6_S83_36	243	5050519	F2a10_S85_31	247	5051647	null	0	0	null	0	0
t----t-ta--	Ancestor_S75_33	244	5051185	null	0	0	null	0	0	null	0	0	null	0	0	A2a10_S80_34	592	5051300	null	0	0	F2a6_S83_36	244	5050520	F2a10_S85_31	248	5051648	null	0	0	null	0	0
a----a-ag--	Ancestor_S75_33	248	5051189	null	0	0	null	0	0	null	0	0	null	0	0	A2a10_S80_34	596	5051304	null	0	0	F2a6_S83_36	248	5050524	F2a10_S85_31	252	5051652	null	0	0	null	0	0
a----a-ag--	Ancestor_S75_33	249	5051190	null	0	0	null	0	0	null	0	0	null	0	0	A2a10_S80_34	597	5051305	null	0	0	F2a6_S83_36	249	5050525	F2a10_S85_31	253	5051653	null	0	0	null	0	0
t----t-ta--	Ancestor_S75_33	252	5051193	null	0	0	null	0	0	null	0	0	null	0	0	A2a10_S80_34	600	5051308	null	0	0	F2a6_S83_36	252	5050528	F2a10_S85_31	256	5051656	null	0	0	null	0	0
t----t-ta--	Ancestor_S75_33	253	5051194	null	0	0	null	0	0	null	0	0	null	0	0	A2a10_S80_34	601	5051309	null	0	0	F2a6_S83_36	253	5050529	F2a10_S85_31	257	5051657	null	0	0	null	0	0
t----t-tc--	Ancestor_S75_33	254	5051195	null	0	0	null	0	0	null	0	0	null	0	0	A2a10_S80_34	602	5051310	null	0	0	F2a6_S83_36	254	5050530	F2a10_S85_31	258	5051658	null	0	0	null	0	0
a----a-ag--	Ancestor_S75_33	256	5051197	null	0	0	null	0	0	null	0	0	null	0	0	A2a10_S80_34	604	5051312	null	0	0	F2a6_S83_36	256	5050532	F2a10_S85_31	260	5051660	null	0	0	null	0	0
g----g-ga--	Ancestor_S75_33	257	5051198	null	0	0	null	0	0	null	0	0	null	0	0	A2a10_S80_34	605	5051313	null	0	0	F2a6_S83_36	257	5050533	F2a10_S85_31	261	5051661	null	0	0	null	0	0
c----c-cg--	Ancestor_S75_33	260	5051201	null	0	0	null	0	0	null	0	0	null	0	0	A2a10_S80_34	608	5051316	null	0	0	F2a6_S83_36	260	5050536	F2a10_S85_31	264	5051664	null	0	0	null	0	0
c----c-ca--	Ancestor_S75_33	261	5051202	null	0	0	null	0	0	null	0	0	null	0	0	A2a10_S80_34	609	5051317	null	0	0	F2a6_S83_36	261	5050537	F2a10_S85_31	265	5051665	null	0	0	null	0	0
c----c-ct--	Ancestor_S75_33	264	5051205	null	0	0	null	0	0	null	0	0	null	0	0	A2a10_S80_34	612	5051320	null	0	0	F2a6_S83_36	264	5050540	F2a10_S85_31	270	5051670	null	0	0	null	0	0
g----g-gt--	Ancestor_S75_33	266	5051207	null	0	0	null	0	0	null	0	0	null	0	0	A2a10_S80_34	614	5051322	null	0	0	F2a6_S83_36	266	5050542	F2a10_S85_31	272	5051672	null	0	0	null	0	0
t----t-ta--	Ancestor_S75_33	268	5051209	null	0	0	null	0	0	null	0	0	null	0	0	A2a10_S80_34	616	5051324	null	0	0	F2a6_S83_36	268	5050544	F2a10_S85_31	274	5051674	null	0	0	null	0	0
t----t-tc--	Ancestor_S75_33	270	5051211	null	0	0	null	0	0	null	0	0	null	0	0	A2a10_S80_34	618	5051326	null	0	0	F2a6_S83_36	270	5050546	F2a10_S85_31	276	5051676	null	0	0	null	0	0
c----c-ca--	Ancestor_S75_33	271	5051212	null	0	0	null	0	0	null	0	0	null	0	0	A2a10_S80_34	619	5051327	null	0	0	F2a6_S83_36	271	5050547	F2a10_S85_31	277	5051677	null	0	0	null	0	0
c----c-ct--	Ancestor_S75_33	272	5051213	null	0	0	null	0	0	null	0	0	null	0	0	A2a10_S80_34	620	5051328	null	0	0	F2a6_S83_36	272	5050548	F2a10_S85_31	278	5051678	null	0	0	null	0	0
t----t-tc--	Ancestor_S75_33	274	5051215	null	0	0	null	0	0	null	0	0	null	0	0	A2a10_S80_34	622	5051330	null	0	0	F2a6_S83_36	274	5050550	F2a10_S85_31	280	5051680	null	0	0	null	0	0
a----a-ac--	Ancestor_S75_33	278	5051219	null	0	0	null	0	0	null	0	0	null	0	0	A2a10_S80_34	626	5051334	null	0	0	F2a6_S83_36	278	5050554	F2a10_S85_31	284	5051684	null	0	0	null	0	0
a----a-ag--	Ancestor_S75_33	280	5051221	null	0	0	null	0	0	null	0	0	null	0	0	A2a10_S80_34	628	5051336	null	0	0	F2a6_S83_36	280	5050556	F2a10_S85_31	286	5051686	null	0	0	null	0	0
c----c-ct--	Ancestor_S75_33	283	5051224	null	0	0	null	0	0	null	0	0	null	0	0	A2a10_S80_34	631	5051339	null	0	0	F2a6_S83_36	283	5050559	F2a10_S85_31	289	5051689	null	0	0	null	0	0
c----c-ca--	Ancestor_S75_33	284	5051225	null	0	0	null	0	0	null	0	0	null	0	0	A2a10_S80_34	632	5051340	null	0	0	F2a6_S83_36	284	5050560	F2a10_S85_31	290	5051690	null	0	0	null	0	0
a----a-ag--	Ancestor_S75_33	285	5051226	null	0	0	null	0	0	null	0	0	null	0	0	A2a10_S80_34	633	5051341	null	0	0	F2a6_S83_36	285	5050561	F2a10_S85_31	291	5051691	null	0	0	null	0	0
a----a-at--	Ancestor_S75_33	288	5051229	null	0	0	null	0	0	null	0	0	null	0	0	A2a10_S80_34	636	5051344	null	0	0	F2a6_S83_36	288	5050564	F2a10_S85_31	294	5051694	null	0	0	null	0	0
a----a-ag--	Ancestor_S75_33	291	5051232	null	0	0	null	0	0	null	0	0	null	0	0	A2a10_S80_34	639	5051347	null	0	0	F2a6_S83_36	291	5050567	F2a10_S85_31	297	5051697	null	0	0	null	0	0
c----c-ct--	Ancestor_S75_33	292	5051233	null	0	0	null	0	0	null	0	0	null	0	0	A2a10_S80_34	640	5051348	null	0	0	F2a6_S83_36	292	5050568	F2a10_S85_31	298	5051698	null	0	0	null	0	0
t----t-tg--	Ancestor_S75_33	295	5051236	null	0	0	null	0	0	null	0	0	null	0	0	A2a10_S80_34	643	5051351	null	0	0	F2a6_S83_36	295	5050571	F2a10_S85_31	301	5051701	null	0	0	null	0	0
a----a-ag--	Ancestor_S75_33	296	5051237	null	0	0	null	0	0	null	0	0	null	0	0	A2a10_S80_34	644	5051352	null	0	0	F2a6_S83_36	296	5050572	F2a10_S85_31	302	5051702	null	0	0	null	0	0
c----c-ca--	Ancestor_S75_33	299	5051240	null	0	0	null	0	0	null	0	0	null	0	0	A2a10_S80_34	647	5051355	null	0	0	F2a6_S83_36	299	5050575	F2a10_S85_31	304	5051704	null	0	0	null	0	0
t----t-ta--	Ancestor_S75_33	303	5051244	null	0	0	null	0	0	null	0	0	null	0	0	A2a10_S80_34	651	5051359	null	0	0	F2a6_S83_36	303	5050579	F2a10_S85_31	308	5051708	null	0	0	null	0	0
g----g-ga--	Ancestor_S75_33	309	5051250	null	0	0	null	0	0	null	0	0	null	0	0	A2a10_S80_34	657	5051365	null	0	0	F2a6_S83_36	309	5050585	F2a10_S85_31	314	5051714	null	0	0	null	0	0
a----a-ag--	Ancestor_S75_33	312	5051253	null	0	0	null	0	0	null	0	0	null	0	0	A2a10_S80_34	660	5051368	null	0	0	F2a6_S83_36	312	5050588	F2a10_S85_31	317	5051717	null	0	0	null	0	0
g----g-gc--	Ancestor_S75_33	313	5051254	null	0	0	null	0	0	null	0	0	null	0	0	A2a10_S80_34	661	5051369	null	0	0	F2a6_S83_36	313	5050589	F2a10_S85_31	318	5051718	null	0	0	null	0	0
a----a-at--	Ancestor_S75_33	315	5051256	null	0	0	null	0	0	null	0	0	null	0	0	A2a10_S80_34	663	5051371	null	0	0	F2a6_S83_36	315	5050591	F2a10_S85_31	320	5051720	null	0	0	null	0	0
a----a-ag--	Ancestor_S75_33	316	5051257	null	0	0	null	0	0	null	0	0	null	0	0	A2a10_S80_34	664	5051372	null	0	0	F2a6_S83_36	316	5050592	F2a10_S85_31	321	5051721	null	0	0	null	0	0
g----g-gc--	Ancestor_S75_33	317	5051258	null	0	0	null	0	0	null	0	0	null	0	0	A2a10_S80_34	665	5051373	null	0	0	F2a6_S83_36	317	5050593	F2a10_S85_31	322	5051722	null	0	0	null	0	0
t----t-tg--	Ancestor_S75_33	323	5051264	null	0	0	null	0	0	null	0	0	null	0	0	A2a10_S80_34	671	5051379	null	0	0	F2a6_S83_36	323	5050599	F2a10_S85_31	328	5051728	null	0	0	null	0	0
a----a-ac--	Ancestor_S75_33	324	5051265	null	0	0	null	0	0	null	0	0	null	0	0	A2a10_S80_34	672	5051380	null	0	0	F2a6_S83_36	324	5050600	F2a10_S85_31	329	5051729	null	0	0	null	0	0
t----t-tg--	Ancestor_S75_33	328	5051269	null	0	0	null	0	0	null	0	0	null	0	0	A2a10_S80_34	676	5051384	null	0	0	F2a6_S83_36	328	5050604	F2a10_S85_31	333	5051733	null	0	0	null	0	0
t----t-ta--	Ancestor_S75_33	330	5051271	null	0	0	null	0	0	null	0	0	null	0	0	A2a10_S80_34	678	5051386	null	0	0	F2a6_S83_36	330	5050606	F2a10_S85_31	335	5051735	null	0	0	null	0	0
c----c-ct--	Ancestor_S75_33	345	5051286	null	0	0	null	0	0	null	0	0	null	0	0	A2a10_S80_34	693	5051401	null	0	0	F2a6_S83_36	345	5050621	F2a10_S85_31	340	5051740	null	0	0	null	0	0
a----a-ag--	Ancestor_S75_33	346	5051287	null	0	0	null	0	0	null	0	0	null	0	0	A2a10_S80_34	694	5051402	null	0	0	F2a6_S83_36	346	5050622	F2a10_S85_31	341	5051741	null	0	0	null	0	0
t----t-tc--	Ancestor_S75_33	348	5051289	null	0	0	null	0	0	null	0	0	null	0	0	A2a10_S80_34	696	5051404	null	0	0	F2a6_S83_36	348	5050624	F2a10_S85_31	343	5051743	null	0	0	null	0	0
a----a-at--	Ancestor_S75_33	349	5051290	null	0	0	null	0	0	null	0	0	null	0	0	A2a10_S80_34	697	5051405	null	0	0	F2a6_S83_36	349	5050625	F2a10_S85_31	344	5051744	null	0	0	null	0	0
t----t-ta--	Ancestor_S75_33	350	5051291	null	0	0	null	0	0	null	0	0	null	0	0	A2a10_S80_34	698	5051406	null	0	0	F2a6_S83_36	350	5050626	F2a10_S85_31	345	5051745	null	0	0	null	0	0
g----g-ga--	Ancestor_S75_33	351	5051292	null	0	0	null	0	0	null	0	0	null	0	0	A2a10_S80_34	699	5051407	null	0	0	F2a6_S83_36	351	5050627	F2a10_S85_31	346	5051746	null	0	0	null	0	0
a----a-ag--	Ancestor_S75_33	354	5051295	null	0	0	null	0	0	null	0	0	null	0	0	A2a10_S80_34	702	5051410	null	0	0	F2a6_S83_36	354	5050630	F2a10_S85_31	349	5051749	null	0	0	null	0	0
a----a-ag--	Ancestor_S75_33	356	5051297	null	0	0	null	0	0	null	0	0	null	0	0	A2a10_S80_34	704	5051412	null	0	0	F2a6_S83_36	356	5050632	F2a10_S85_31	351	5051751	null	0	0	null	0	0
a----a-ag--	Ancestor_S75_33	359	5051300	null	0	0	null	0	0	null	0	0	null	0	0	A2a10_S80_34	707	5051415	null	0	0	F2a6_S83_36	359	5050635	F2a10_S85_31	354	5051754	null	0	0	null	0	0
t----t-tg--	Ancestor_S75_33	364	5051305	null	0	0	null	0	0	null	0	0	null	0	0	A2a10_S80_34	712	5051420	null	0	0	F2a6_S83_36	364	5050640	F2a10_S85_31	357	5051757	null	0	0	null	0	0
c----c-cg--	Ancestor_S75_33	365	5051306	null	0	0	null	0	0	null	0	0	null	0	0	A2a10_S80_34	713	5051421	null	0	0	F2a6_S83_36	365	5050641	F2a10_S85_31	358	5051758	null	0	0	null	0	0
t----t-ta--	Ancestor_S75_33	368	5051309	null	0	0	null	0	0	null	0	0	null	0	0	A2a10_S80_34	716	5051424	null	0	0	F2a6_S83_36	368	5050644	F2a10_S85_31	361	5051761	null	0	0	null	0	0
t----t-ta--	Ancestor_S75_33	371	5051312	null	0	0	null	0	0	null	0	0	null	0	0	A2a10_S80_34	719	5051427	null	0	0	F2a6_S83_36	371	5050647	F2a10_S85_31	364	5051764	null	0	0	null	0	0
a----a-ag--	Ancestor_S75_33	373	5051314	null	0	0	null	0	0	null	0	0	null	0	0	A2a10_S80_34	721	5051429	null	0	0	F2a6_S83_36	373	5050649	F2a10_S85_31	366	5051766	null	0	0	null	0	0
g----g-ga--	Ancestor_S75_33	380	5051321	null	0	0	null	0	0	null	0	0	null	0	0	A2a10_S80_34	728	5051436	null	0	0	F2a6_S83_36	380	5050656	F2a10_S85_31	373	5051773	null	0	0	null	0	0
a----a-ag--	Ancestor_S75_33	384	5051325	null	0	0	null	0	0	null	0	0	null	0	0	A2a10_S80_34	732	5051440	null	0	0	F2a6_S83_36	384	5050660	F2a10_S85_31	377	5051777	null	0	0	null	0	0
t----t-tg--	Ancestor_S75_33	385	5051326	null	0	0	null	0	0	null	0	0	null	0	0	A2a10_S80_34	733	5051441	null	0	0	F2a6_S83_36	385	5050661	F2a10_S85_31	378	5051778	null	0	0	null	0	0
a----a-ag--	Ancestor_S75_33	391	5051332	null	0	0	null	0	0	null	0	0	null	0	0	A2a10_S80_34	739	5051447	null	0	0	F2a6_S83_36	391	5050667	F2a10_S85_31	384	5051784	null	0	0	null	0	0
a----a-ac--	Ancestor_S75_33	394	5051335	null	0	0	null	0	0	null	0	0	null	0	0	A2a10_S80_34	742	5051450	null	0	0	F2a6_S83_36	394	5050670	F2a10_S85_31	387	5051787	null	0	0	null	0	0
c----c-ct--	Ancestor_S75_33	396	5051337	null	0	0	null	0	0	null	0	0	null	0	0	A2a10_S80_34	744	5051452	null	0	0	F2a6_S83_36	396	5050672	F2a10_S85_31	389	5051789	null	0	0	null	0	0
a----a-ac--	Ancestor_S75_33	399	5051340	null	0	0	null	0	0	null	0	0	null	0	0	A2a10_S80_34	747	5051455	null	0	0	F2a6_S83_36	399	5050675	F2a10_S85_31	397	5051797	null	0	0	null	0	0
t----t-tg--	Ancestor_S75_33	400	5051341	null	0	0	null	0	0	null	0	0	null	0	0	A2a10_S80_34	748	5051456	null	0	0	F2a6_S83_36	400	5050676	F2a10_S85_31	398	5051798	null	0	0	null	0	0
t----t-tg--	Ancestor_S75_33	401	5051342	null	0	0	null	0	0	null	0	0	null	0	0	A2a10_S80_34	749	5051457	null	0	0	F2a6_S83_36	401	5050677	F2a10_S85_31	399	5051799	null	0	0	null	0	0
a----a-at--	Ancestor_S75_33	404	5051345	null	0	0	null	0	0	null	0	0	null	0	0	A2a10_S80_34	752	5051460	null	0	0	F2a6_S83_36	404	5050680	F2a10_S85_31	402	5051802	null	0	0	null	0	0
c----c-ca--	Ancestor_S75_33	407	5051348	null	0	0	null	0	0	null	0	0	null	0	0	A2a10_S80_34	755	5051463	null	0	0	F2a6_S83_36	407	5050683	F2a10_S85_31	405	5051805	null	0	0	null	0	0
t----t-tc--	Ancestor_S75_33	408	5051349	null	0	0	null	0	0	null	0	0	null	0	0	A2a10_S80_34	756	5051464	null	0	0	F2a6_S83_36	408	5050684	F2a10_S85_31	406	5051806	null	0	0	null	0	0
t----t-tc--	Ancestor_S75_33	409	5051350	null	0	0	null	0	0	null	0	0	null	0	0	A2a10_S80_34	757	5051465	null	0	0	F2a6_S83_36	409	5050685	F2a10_S85_31	407	5051807	null	0	0	null	0	0
g----g-ga--	Ancestor_S75_33	411	5051352	null	0	0	null	0	0	null	0	0	null	0	0	A2a10_S80_34	759	5051467	null	0	0	F2a6_S83_36	411	5050687	F2a10_S85_31	409	5051809	null	0	0	null	0	0
c----c-ct--	Ancestor_S75_33	412	5051353	null	0	0	null	0	0	null	0	0	null	0	0	A2a10_S80_34	760	5051468	null	0	0	F2a6_S83_36	412	5050688	F2a10_S85_31	410	5051810	null	0	0	null	0	0
a----a-at--	Ancestor_S75_33	414	5051355	null	0	0	null	0	0	null	0	0	null	0	0	A2a10_S80_34	762	5051470	null	0	0	F2a6_S83_36	414	5050690	F2a10_S85_31	412	5051812	null	0	0	null	0	0
a----a-at--	Ancestor_S75_33	417	5051358	null	0	0	null	0	0	null	0	0	null	0	0	A2a10_S80_34	765	5051473	null	0	0	F2a6_S83_36	417	5050693	F2a10_S85_31	415	5051815	null	0	0	null	0	0
t----t-ta--	Ancestor_S75_33	419	5051360	null	0	0	null	0	0	null	0	0	null	0	0	A2a10_S80_34	767	5051475	null	0	0	F2a6_S83_36	419	5050695	F2a10_S85_31	417	5051817	null	0	0	null	0	0
c----c-ca--	Ancestor_S75_33	422	5051363	null	0	0	null	0	0	null	0	0	null	0	0	A2a10_S80_34	770	5051478	null	0	0	F2a6_S83_36	422	5050698	F2a10_S85_31	420	5051820	null	0	0	null	0	0
c----c-ca--	Ancestor_S75_33	423	5051364	null	0	0	null	0	0	null	0	0	null	0	0	A2a10_S80_34	771	5051479	null	0	0	F2a6_S83_36	423	5050699	F2a10_S85_31	421	5051821	null	0	0	null	0	0
t----t-tc--	Ancestor_S75_33	424	5051365	null	0	0	null	0	0	null	0	0	null	0	0	A2a10_S80_34	772	5051480	null	0	0	F2a6_S83_36	424	5050700	F2a10_S85_31	422	5051822	null	0	0	null	0	0
a----a-ag--	Ancestor_S75_33	426	5051367	null	0	0	null	0	0	null	0	0	null	0	0	A2a10_S80_34	774	5051482	null	0	0	F2a6_S83_36	426	5050702	F2a10_S85_31	424	5051824	null	0	0	null	0	0
g----g-gt--	Ancestor_S75_33	427	5051368	null	0	0	null	0	0	null	0	0	null	0	0	A2a10_S80_34	775	5051483	null	0	0	F2a6_S83_36	427	5050703	F2a10_S85_31	425	5051825	null	0	0	null	0	0
t----t-tc--	Ancestor_S75_33	428	5051369	null	0	0	null	0	0	null	0	0	null	0	0	A2a10_S80_34	776	5051484	null	0	0	F2a6_S83_36	428	5050704	F2a10_S85_31	426	5051826	null	0	0	null	0	0
t----t-tg--	Ancestor_S75_33	431	5051372	null	0	0	null	0	0	null	0	0	null	0	0	A2a10_S80_34	779	5051487	null	0	0	F2a6_S83_36	431	5050707	F2a10_S85_31	429	5051829	null	0	0	null	0	0
g----g-ga--	Ancestor_S75_33	433	5051374	null	0	0	null	0	0	null	0	0	null	0	0	A2a10_S80_34	781	5051489	null	0	0	F2a6_S83_36	433	5050709	F2a10_S85_31	441	5051841	null	0	0	null	0	0
c----c-cg--	Ancestor_S75_33	436	5051377	null	0	0	null	0	0	null	0	0	null	0	0	A2a10_S80_34	784	5051492	null	0	0	F2a6_S83_36	436	5050712	F2a10_S85_31	444	5051844	null	0	0	null	0	0
c----c-ct--	Ancestor_S75_33	438	5051379	null	0	0	null	0	0	null	0	0	null	0	0	A2a10_S80_34	786	5051494	null	0	0	F2a6_S83_36	438	5050714	F2a10_S85_31	446	5051846	null	0	0	null	0	0
g----g-ga--	Ancestor_S75_33	440	5051381	null	0	0	null	0	0	null	0	0	null	0	0	A2a10_S80_34	788	5051496	null	0	0	F2a6_S83_36	440	5050716	F2a10_S85_31	448	5051848	null	0	0	null	0	0
c----c-ca--	Ancestor_S75_33	441	5051382	null	0	0	null	0	0	null	0	0	null	0	0	A2a10_S80_34	789	5051497	null	0	0	F2a6_S83_36	441	5050717	F2a10_S85_31	449	5051849	null	0	0	null	0	0
a----a-ag--	Ancestor_S75_33	442	5051383	null	0	0	null	0	0	null	0	0	null	0	0	A2a10_S80_34	790	5051498	null	0	0	F2a6_S83_36	442	5050718	F2a10_S85_31	450	5051850	null	0	0	null	0	0
g----g-gc--	Ancestor_S75_33	444	5051385	null	0	0	null	0	0	null	0	0	null	0	0	A2a10_S80_34	792	5051500	null	0	0	F2a6_S83_36	444	5050720	F2a10_S85_31	452	5051852	null	0	0	null	0	0
a----a-ag--	Ancestor_S75_33	446	5051387	null	0	0	null	0	0	null	0	0	null	0	0	A2a10_S80_34	794	5051502	null	0	0	F2a6_S83_36	446	5050722	F2a10_S85_31	454	5051854	null	0	0	null	0	0
g----g-ga--	Ancestor_S75_33	448	5051389	null	0	0	null	0	0	null	0	0	null	0	0	A2a10_S80_34	796	5051504	null	0	0	F2a6_S83_36	448	5050724	F2a10_S85_31	456	5051856	null	0	0	null	0	0
g----g-ga--	Ancestor_S75_33	450	5051391	null	0	0	null	0	0	null	0	0	null	0	0	A2a10_S80_34	798	5051506	null	0	0	F2a6_S83_36	450	5050726	F2a10_S85_31	458	5051858	null	0	0	null	0	0
t----t-tg--	Ancestor_S75_33	451	5051392	null	0	0	null	0	0	null	0	0	null	0	0	A2a10_S80_34	799	5051507	null	0	0	F2a6_S83_36	451	5050727	F2a10_S85_31	459	5051859	null	0	0	null	0	0
t----t-tc--	Ancestor_S75_33	452	5051393	null	0	0	null	0	0	null	0	0	null	0	0	A2a10_S80_34	800	5051508	null	0	0	F2a6_S83_36	452	5050728	F2a10_S85_31	460	5051860	null	0	0	null	0	0
c----c-ct--	Ancestor_S75_33	455	5051396	null	0	0	null	0	0	null	0	0	null	0	0	A2a10_S80_34	803	5051511	null	0	0	F2a6_S83_36	455	5050731	F2a10_S85_31	463	5051863	null	0	0	null	0	0
a----a-ag--	Ancestor_S75_33	456	5051397	null	0	0	null	0	0	null	0	0	null	0	0	A2a10_S80_34	804	5051512	null	0	0	F2a6_S83_36	456	5050732	F2a10_S85_31	464	5051864	null	0	0	null	0	0
g----g-gt--	Ancestor_S75_33	461	5051402	null	0	0	null	0	0	null	0	0	null	0	0	A2a10_S80_34	809	5051517	null	0	0	F2a6_S83_36	461	5050737	F2a10_S85_31	467	5051867	null	0	0	null	0	0
a----a-ag--	Ancestor_S75_33	465	5051406	null	0	0	null	0	0	null	0	0	null	0	0	A2a10_S80_34	813	5051521	null	0	0	F2a6_S83_36	465	5050741	F2a10_S85_31	471	5051871	null	0	0	null	0	0
c----c-ct--	Ancestor_S75_33	466	5051407	null	0	0	null	0	0	null	0	0	null	0	0	A2a10_S80_34	814	5051522	null	0	0	F2a6_S83_36	466	5050742	F2a10_S85_31	472	5051872	null	0	0	null	0	0
c----c-ct--	Ancestor_S75_33	470	5051411	null	0	0	null	0	0	null	0	0	null	0	0	A2a10_S80_34	818	5051526	null	0	0	F2a6_S83_36	470	5050746	F2a10_S85_31	476	5051876	null	0	0	null	0	0
c----c-ct--	Ancestor_S75_33	471	5051412	null	0	0	null	0	0	null	0	0	null	0	0	A2a10_S80_34	819	5051527	null	0	0	F2a6_S83_36	471	5050747	F2a10_S85_31	477	5051877	null	0	0	null	0	0
a----a-ag--	Ancestor_S75_33	475	5051416	null	0	0	null	0	0	null	0	0	null	0	0	A2a10_S80_34	823	5051531	null	0	0	F2a6_S83_36	475	5050751	F2a10_S85_31	481	5051881	null	0	0	null	0	0
c----c-ct--	Ancestor_S75_33	476	5051417	null	0	0	null	0	0	null	0	0	null	0	0	A2a10_S80_34	824	5051532	null	0	0	F2a6_S83_36	476	5050752	F2a10_S85_31	482	5051882	null	0	0	null	0	0
c----c-ct--	Ancestor_S75_33	477	5051418	null	0	0	null	0	0	null	0	0	null	0	0	A2a10_S80_34	825	5051533	null	0	0	F2a6_S83_36	477	5050753	F2a10_S85_31	483	5051883	null	0	0	null	0	0
a----a-ag--	Ancestor_S75_33	479	5051420	null	0	0	null	0	0	null	0	0	null	0	0	A2a10_S80_34	827	5051535	null	0	0	F2a6_S83_36	479	5050755	F2a10_S85_31	485	5051885	null	0	0	null	0	0
t----t-tg--	Ancestor_S75_33	480	5051421	null	0	0	null	0	0	null	0	0	null	0	0	A2a10_S80_34	828	5051536	null	0	0	F2a6_S83_36	480	5050756	F2a10_S85_31	486	5051886	null	0	0	null	0	0
c----c-ct--	Ancestor_S75_33	481	5051422	null	0	0	null	0	0	null	0	0	null	0	0	A2a10_S80_34	829	5051537	null	0	0	F2a6_S83_36	481	5050757	F2a10_S85_31	487	5051887	null	0	0	null	0	0
c----c-ca--	Ancestor_S75_33	482	5051423	null	0	0	null	0	0	null	0	0	null	0	0	A2a10_S80_34	830	5051538	null	0	0	F2a6_S83_36	482	5050758	F2a10_S85_31	488	5051888	null	0	0	null	0	0
g----g-ga--	Ancestor_S75_33	483	5051424	null	0	0	null	0	0	null	0	0	null	0	0	A2a10_S80_34	831	5051539	null	0	0	F2a6_S83_36	483	5050759	F2a10_S85_31	489	5051889	null	0	0	null	0	0
c----c-cg--	Ancestor_S75_33	484	5051425	null	0	0	null	0	0	null	0	0	null	0	0	A2a10_S80_34	832	5051540	null	0	0	F2a6_S83_36	484	5050760	F2a10_S85_31	490	5051890	null	0	0	null	0	0
g----g-ga--	Ancestor_S75_33	486	5051427	null	0	0	null	0	0	null	0	0	null	0	0	A2a10_S80_34	834	5051542	null	0	0	F2a6_S83_36	486	5050762	F2a10_S85_31	492	5051892	null	0	0	null	0	0
c----c-ca--	Ancestor_S75_33	489	5051430	null	0	0	null	0	0	null	0	0	null	0	0	A2a10_S80_34	837	5051545	null	0	0	F2a6_S83_36	489	5050765	F2a10_S85_31	494	5051894	null	0	0	null	0	0
a----a-ag--	Ancestor_S75_33	493	5051434	null	0	0	null	0	0	null	0	0	null	0	0	A2a10_S80_34	841	5051549	null	0	0	F2a6_S83_36	493	5050769	F2a10_S85_31	498	5051898	null	0	0	null	0	0
t----t-ta--	Ancestor_S75_33	496	5051437	null	0	0	null	0	0	null	0	0	null	0	0	A2a10_S80_34	844	5051552	null	0	0	F2a6_S83_36	496	5050772	F2a10_S85_31	501	5051901	null	0	0	null	0	0
c----c-ca--	Ancestor_S75_33	499	5051440	null	0	0	null	0	0	null	0	0	null	0	0	A2a10_S80_34	847	5051555	null	0	0	F2a6_S83_36	499	5050775	F2a10_S85_31	504	5051904	null	0	0	null	0	0
t----t-ta--	Ancestor_S75_33	500	5051441	null	0	0	null	0	0	null	0	0	null	0	0	A2a10_S80_34	848	5051556	null	0	0	F2a6_S83_36	500	5050776	F2a10_S85_31	505	5051905	null	0	0	null	0	0
g----g-ga--	Ancestor_S75_33	501	5051442	null	0	0	null	0	0	null	0	0	null	0	0	A2a10_S80_34	849	5051557	null	0	0	F2a6_S83_36	501	5050777	F2a10_S85_31	506	5051906	null	0	0	null	0	0
t----t-ta--	Ancestor_S75_33	503	5051444	null	0	0	null	0	0	null	0	0	null	0	0	A2a10_S80_34	851	5051559	null	0	0	F2a6_S83_36	503	5050779	F2a10_S85_31	508	5051908	null	0	0	null	0	0
g----g-ga--	Ancestor_S75_33	504	5051445	null	0	0	null	0	0	null	0	0	null	0	0	A2a10_S80_34	852	5051560	null	0	0	F2a6_S83_36	504	5050780	F2a10_S85_31	509	5051909	null	0	0	null	0	0
c----c-ca--	Ancestor_S75_33	505	5051446	null	0	0	null	0	0	null	0	0	null	0	0	A2a10_S80_34	853	5051561	null	0	0	F2a6_S83_36	505	5050781	F2a10_S85_31	510	5051910	null	0	0	null	0	0
a----a-ac--	Ancestor_S75_33	508	5051449	null	0	0	null	0	0	null	0	0	null	0	0	A2a10_S80_34	856	5051564	null	0	0	F2a6_S83_36	508	5050784	F2a10_S85_31	513	5051913	null	0	0	null	0	0
t----t-tc--	Ancestor_S75_33	509	5051450	null	0	0	null	0	0	null	0	0	null	0	0	A2a10_S80_34	857	5051565	null	0	0	F2a6_S83_36	509	5050785	F2a10_S85_31	514	5051914	null	0	0	null	0	0
a----a-ag--	Ancestor_S75_33	510	5051451	null	0	0	null	0	0	null	0	0	null	0	0	A2a10_S80_34	858	5051566	null	0	0	F2a6_S83_36	510	5050786	F2a10_S85_31	515	5051915	null	0	0	null	0	0
a----a-at--	Ancestor_S75_33	511	5051452	null	0	0	null	0	0	null	0	0	null	0	0	A2a10_S80_34	859	5051567	null	0	0	F2a6_S83_36	511	5050787	F2a10_S85_31	516	5051916	null	0	0	null	0	0
g----g-ga--	Ancestor_S75_33	513	5051454	null	0	0	null	0	0	null	0	0	null	0	0	A2a10_S80_34	861	5051569	null	0	0	F2a6_S83_36	513	5050789	F2a10_S85_31	518	5051918	null	0	0	null	0	0
g----g-gt--	Ancestor_S75_33	514	5051455	null	0	0	null	0	0	null	0	0	null	0	0	A2a10_S80_34	862	5051570	null	0	0	F2a6_S83_36	514	5050790	F2a10_S85_31	519	5051919	null	0	0	null	0	0
c----c-ca--	Ancestor_S75_33	519	5051460	null	0	0	null	0	0	null	0	0	null	0	0	A2a10_S80_34	867	5051575	null	0	0	F2a6_S83_36	519	5050795	F2a10_S85_31	527	5051927	null	0	0	null	0	0
c----c-ct--	Ancestor_S75_33	522	5051463	null	0	0	null	0	0	null	0	0	null	0	0	A2a10_S80_34	870	5051578	null	0	0	F2a6_S83_36	522	5050798	F2a10_S85_31	530	5051930	null	0	0	null	0	0
c----c-ct--	Ancestor_S75_33	525	5051466	null	0	0	null	0	0	null	0	0	null	0	0	A2a10_S80_34	873	5051581	null	0	0	F2a6_S83_36	525	5050801	F2a10_S85_31	533	5051933	null	0	0	null	0	0
c----c-cg--	Ancestor_S75_33	528	5051469	null	0	0	null	0	0	null	0	0	null	0	0	A2a10_S80_34	876	5051584	null	0	0	F2a6_S83_36	528	5050804	F2a10_S85_31	536	5051936	null	0	0	null	0	0
t----t-tg--	Ancestor_S75_33	529	5051470	null	0	0	null	0	0	null	0	0	null	0	0	A2a10_S80_34	877	5051585	null	0	0	F2a6_S83_36	529	5050805	F2a10_S85_31	537	5051937	null	0	0	null	0	0
g----g-gc--	Ancestor_S75_33	531	5051472	null	0	0	null	0	0	null	0	0	null	0	0	A2a10_S80_34	879	5051587	null	0	0	F2a6_S83_36	531	5050807	F2a10_S85_31	539	5051939	null	0	0	null	0	0
ga---g-g-a-	Ancestor_S75_33	620	5051561	A1o10_S76_28	3397	5046145	null	0	0	null	0	0	null	0	0	A2a10_S80_34	968	5051676	null	0	0	F2a6_S83_36	620	5050896	null	0	0	F2o6_S82_29	3397	5048255	null	0	0
ag---a-a-g-	Ancestor_S75_33	621	5051562	A1o10_S76_28	3398	5046146	null	0	0	null	0	0	null	0	0	A2a10_S80_34	969	5051677	null	0	0	F2a6_S83_36	621	5050897	null	0	0	F2o6_S82_29	3398	5048256	null	0	0
ag---a-a-g-	Ancestor_S75_33	622	5051563	A1o10_S76_28	3399	5046147	null	0	0	null	0	0	null	0	0	A2a10_S80_34	970	5051678	null	0	0	F2a6_S83_36	622	5050898	null	0	0	F2o6_S82_29	3399	5048257	null	0	0
ca---c-c-a-	Ancestor_S75_33	625	5051566	A1o10_S76_28	3402	5046150	null	0	0	null	0	0	null	0	0	A2a10_S80_34	973	5051681	null	0	0	F2a6_S83_36	625	5050901	null	0	0	F2o6_S82_29	3402	5048260	null	0	0
tg---t-t-g-	Ancestor_S75_33	627	5051568	A1o10_S76_28	3404	5046152	null	0	0	null	0	0	null	0	0	A2a10_S80_34	975	5051683	null	0	0	F2a6_S83_36	627	5050903	null	0	0	F2o6_S82_29	3404	5048262	null	0	0
ca---c-c-a-	Ancestor_S75_33	628	5051569	A1o10_S76_28	3405	5046153	null	0	0	null	0	0	null	0	0	A2a10_S80_34	976	5051684	null	0	0	F2a6_S83_36	628	5050904	null	0	0	F2o6_S82_29	3405	5048263	null	0	0
ga---g-g-a-	Ancestor_S75_33	630	5051571	A1o10_S76_28	3407	5046155	null	0	0	null	0	0	null	0	0	A2a10_S80_34	978	5051686	null	0	0	F2a6_S83_36	630	5050906	null	0	0	F2o6_S82_29	3407	5048265	null	0	0
tg---t-t-g-	Ancestor_S75_33	632	5051573	A1o10_S76_28	3409	5046157	null	0	0	null	0	0	null	0	0	A2a10_S80_34	980	5051688	null	0	0	F2a6_S83_36	632	5050908	null	0	0	F2o6_S82_29	3409	5048267	null	0	0
ag---a-a-g-	Ancestor_S75_33	633	5051574	A1o10_S76_28	3410	5046158	null	0	0	null	0	0	null	0	0	A2a10_S80_34	981	5051689	null	0	0	F2a6_S83_36	633	5050909	null	0	0	F2o6_S82_29	3410	5048268	null	0	0
ct---c-c-t-	Ancestor_S75_33	634	5051575	A1o10_S76_28	3411	5046159	null	0	0	null	0	0	null	0	0	A2a10_S80_34	982	5051690	null	0	0	F2a6_S83_36	634	5050910	null	0	0	F2o6_S82_29	3411	5048269	null	0	0
at---a-a-t-	Ancestor_S75_33	636	5051577	A1o10_S76_28	3413	5046161	null	0	0	null	0	0	null	0	0	A2a10_S80_34	984	5051692	null	0	0	F2a6_S83_36	636	5050912	null	0	0	F2o6_S82_29	3413	5048271	null	0	0
ac---a-a-c-	Ancestor_S75_33	637	5051578	A1o10_S76_28	3414	5046162	null	0	0	null	0	0	null	0	0	A2a10_S80_34	985	5051693	null	0	0	F2a6_S83_36	637	5050913	null	0	0	F2o6_S82_29	3414	5048272	null	0	0
ac---a-a-c-	Ancestor_S75_33	638	5051579	A1o10_S76_28	3415	5046163	null	0	0	null	0	0	null	0	0	A2a10_S80_34	986	5051694	null	0	0	F2a6_S83_36	638	5050914	null	0	0	F2o6_S82_29	3415	5048273	null	0	0
ga---g-g-a-	Ancestor_S75_33	639	5051580	A1o10_S76_28	3416	5046164	null	0	0	null	0	0	null	0	0	A2a10_S80_34	987	5051695	null	0	0	F2a6_S83_36	639	5050915	null	0	0	F2o6_S82_29	3416	5048274	null	0	0
ta---t-t-a-	Ancestor_S75_33	641	5051582	A1o10_S76_28	3418	5046166	null	0	0	null	0	0	null	0	0	A2a10_S80_34	989	5051697	null	0	0	F2a6_S83_36	641	5050917	null	0	0	F2o6_S82_29	3418	5048276	null	0	0
tc---t-t-c-	Ancestor_S75_33	643	5051584	A1o10_S76_28	3420	5046168	null	0	0	null	0	0	null	0	0	A2a10_S80_34	991	5051699	null	0	0	F2a6_S83_36	643	5050919	null	0	0	F2o6_S82_29	3420	5048278	null	0	0
ac---a-a-c-	Ancestor_S75_33	646	5051587	A1o10_S76_28	3423	5046171	null	0	0	null	0	0	null	0	0	A2a10_S80_34	994	5051702	null	0	0	F2a6_S83_36	646	5050922	null	0	0	F2o6_S82_29	3423	5048281	null	0	0
ga---g-g-a-	Ancestor_S75_33	648	5051589	A1o10_S76_28	3425	5046173	null	0	0	null	0	0	null	0	0	A2a10_S80_34	996	5051704	null	0	0	F2a6_S83_36	648	5050924	null	0	0	F2o6_S82_29	3425	5048283	null	0	0
ct---c-c-t-	Ancestor_S75_33	649	5051590	A1o10_S76_28	3426	5046174	null	0	0	null	0	0	null	0	0	A2a10_S80_34	997	5051705	null	0	0	F2a6_S83_36	649	5050925	null	0	0	F2o6_S82_29	3426	5048284	null	0	0
cg---c-c-g-	Ancestor_S75_33	650	5051591	A1o10_S76_28	3427	5046175	null	0	0	null	0	0	null	0	0	A2a10_S80_34	998	5051706	null	0	0	F2a6_S83_36	650	5050926	null	0	0	F2o6_S82_29	3427	5048285	null	0	0
at---a-a-t-	Ancestor_S75_33	654	5051595	A1o10_S76_28	3431	5046179	null	0	0	null	0	0	null	0	0	A2a10_S80_34	1002	5051710	null	0	0	F2a6_S83_36	654	5050930	null	0	0	F2o6_S82_29	3431	5048289	null	0	0
ac---a-a-c-	Ancestor_S75_33	655	5051596	A1o10_S76_28	3432	5046180	null	0	0	null	0	0	null	0	0	A2a10_S80_34	1003	5051711	null	0	0	F2a6_S83_36	655	5050931	null	0	0	F2o6_S82_29	3432	5048290	null	0	0
tc---t-t-c-	Ancestor_S75_33	656	5051597	A1o10_S76_28	3433	5046181	null	0	0	null	0	0	null	0	0	A2a10_S80_34	1004	5051712	null	0	0	F2a6_S83_36	656	5050932	null	0	0	F2o6_S82_29	3433	5048291	null	0	0
at---a-a-t-	Ancestor_S75_33	660	5051601	A1o10_S76_28	3437	5046185	null	0	0	null	0	0	null	0	0	A2a10_S80_34	1008	5051716	null	0	0	F2a6_S83_36	660	5050936	null	0	0	F2o6_S82_29	3437	5048295	null	0	0
gt---g-g-t-	Ancestor_S75_33	662	5051603	A1o10_S76_28	3439	5046187	null	0	0	null	0	0	null	0	0	A2a10_S80_34	1010	5051718	null	0	0	F2a6_S83_36	662	5050938	null	0	0	F2o6_S82_29	3439	5048297	null	0	0
gc---g-g-c-	Ancestor_S75_33	663	5051604	A1o10_S76_28	3440	5046188	null	0	0	null	0	0	null	0	0	A2a10_S80_34	1011	5051719	null	0	0	F2a6_S83_36	663	5050939	null	0	0	F2o6_S82_29	3440	5048298	null	0	0
tc---t-t-c-	Ancestor_S75_33	664	5051605	A1o10_S76_28	3441	5046189	null	0	0	null	0	0	null	0	0	A2a10_S80_34	1012	5051720	null	0	0	F2a6_S83_36	664	5050940	null	0	0	F2o6_S82_29	3441	5048299	null	0	0
ga---g-g-a-	Ancestor_S75_33	667	5051608	A1o10_S76_28	3444	5046192	null	0	0	null	0	0	null	0	0	A2a10_S80_34	1015	5051723	null	0	0	F2a6_S83_36	667	5050943	null	0	0	F2o6_S82_29	3444	5048302	null	0	0
gc---g-g-c-	Ancestor_S75_33	669	5051610	A1o10_S76_28	3446	5046194	null	0	0	null	0	0	null	0	0	A2a10_S80_34	1017	5051725	null	0	0	F2a6_S83_36	669	5050945	null	0	0	F2o6_S82_29	3446	5048304	null	0	0
ac---a-a-c-	Ancestor_S75_33	670	5051611	A1o10_S76_28	3447	5046195	null	0	0	null	0	0	null	0	0	A2a10_S80_34	1018	5051726	null	0	0	F2a6_S83_36	670	5050946	null	0	0	F2o6_S82_29	3447	5048305	null	0	0
at---a-a-t-	Ancestor_S75_33	672	5051613	A1o10_S76_28	3449	5046197	null	0	0	null	0	0	null	0	0	A2a10_S80_34	1020	5051728	null	0	0	F2a6_S83_36	672	5050948	null	0	0	F2o6_S82_29	3449	5048307	null	0	0
at---a-a-t-	Ancestor_S75_33	673	5051614	A1o10_S76_28	3450	5046198	null	0	0	null	0	0	null	0	0	A2a10_S80_34	1021	5051729	null	0	0	F2a6_S83_36	673	5050949	null	0	0	F2o6_S82_29	3450	5048308	null	0	0
ac---a-a-c-	Ancestor_S75_33	674	5051615	A1o10_S76_28	3451	5046199	null	0	0	null	0	0	null	0	0	A2a10_S80_34	1022	5051730	null	0	0	F2a6_S83_36	674	5050950	null	0	0	F2o6_S82_29	3451	5048309	null	0	0
tg---t-t-g-	Ancestor_S75_33	676	5051617	A1o10_S76_28	3453	5046201	null	0	0	null	0	0	null	0	0	A2a10_S80_34	1024	5051732	null	0	0	F2a6_S83_36	676	5050952	null	0	0	F2o6_S82_29	3453	5048311	null	0	0
ga---g-g-a-	Ancestor_S75_33	679	5051620	A1o10_S76_28	3456	5046204	null	0	0	null	0	0	null	0	0	A2a10_S80_34	1027	5051735	null	0	0	F2a6_S83_36	679	5050955	null	0	0	F2o6_S82_29	3456	5048314	null	0	0
tc---t-t-c-	Ancestor_S75_33	681	5051622	A1o10_S76_28	3458	5046206	null	0	0	null	0	0	null	0	0	A2a10_S80_34	1029	5051737	null	0	0	F2a6_S83_36	681	5050957	null	0	0	F2o6_S82_29	3458	5048316	null	0	0
gc---g-g-c-	Ancestor_S75_33	683	5051624	A1o10_S76_28	3460	5046208	null	0	0	null	0	0	null	0	0	A2a10_S80_34	1031	5051739	null	0	0	F2a6_S83_36	683	5050959	null	0	0	F2o6_S82_29	3460	5048318	null	0	0
at---a-a-t-	Ancestor_S75_33	685	5051626	A1o10_S76_28	3462	5046210	null	0	0	null	0	0	null	0	0	A2a10_S80_34	1033	5051741	null	0	0	F2a6_S83_36	685	5050961	null	0	0	F2o6_S82_29	3462	5048320	null	0	0
cg---c-c-g-	Ancestor_S75_33	687	5051628	A1o10_S76_28	3464	5046212	null	0	0	null	0	0	null	0	0	A2a10_S80_34	1035	5051743	null	0	0	F2a6_S83_36	687	5050963	null	0	0	F2o6_S82_29	3464	5048322	null	0	0
ga---g-g-a-	Ancestor_S75_33	689	5051630	A1o10_S76_28	3466	5046214	null	0	0	null	0	0	null	0	0	A2a10_S80_34	1037	5051745	null	0	0	F2a6_S83_36	689	5050965	null	0	0	F2o6_S82_29	3466	5048324	null	0	0
ac---a-a-c-	Ancestor_S75_33	691	5051632	A1o10_S76_28	3468	5046216	null	0	0	null	0	0	null	0	0	A2a10_S80_34	1039	5051747	null	0	0	F2a6_S83_36	691	5050967	null	0	0	F2o6_S82_29	3468	5048326	null	0	0
gt---g-g-t-	Ancestor_S75_33	692	5051633	A1o10_S76_28	3469	5046217	null	0	0	null	0	0	null	0	0	A2a10_S80_34	1040	5051748	null	0	0	F2a6_S83_36	692	5050968	null	0	0	F2o6_S82_29	3469	5048327	null	0	0
gt---g-g-t-	Ancestor_S75_33	693	5051634	A1o10_S76_28	3470	5046218	null	0	0	null	0	0	null	0	0	A2a10_S80_34	1041	5051749	null	0	0	F2a6_S83_36	693	5050969	null	0	0	F2o6_S82_29	3470	5048328	null	0	0
at---a-a-t-	Ancestor_S75_33	695	5051636	A1o10_S76_28	3472	5046220	null	0	0	null	0	0	null	0	0	A2a10_S80_34	1043	5051751	null	0	0	F2a6_S83_36	695	5050971	null	0	0	F2o6_S82_29	3472	5048330	null	0	0
at---a-a-t-	Ancestor_S75_33	696	5051637	A1o10_S76_28	3473	5046221	null	0	0	null	0	0	null	0	0	A2a10_S80_34	1044	5051752	null	0	0	F2a6_S83_36	696	5050972	null	0	0	F2o6_S82_29	3473	5048331	null	0	0
ag---a-a-g-	Ancestor_S75_33	697	5051638	A1o10_S76_28	3474	5046222	null	0	0	null	0	0	null	0	0	A2a10_S80_34	1045	5051753	null	0	0	F2a6_S83_36	697	5050973	null	0	0	F2o6_S82_29	3474	5048332	null	0	0
ag---a-a-g-	Ancestor_S75_33	698	5051639	A1o10_S76_28	3475	5046223	null	0	0	null	0	0	null	0	0	A2a10_S80_34	1046	5051754	null	0	0	F2a6_S83_36	698	5050974	null	0	0	F2o6_S82_29	3475	5048333	null	0	0
ag---a-a-g-	Ancestor_S75_33	699	5051640	A1o10_S76_28	3476	5046224	null	0	0	null	0	0	null	0	0	A2a10_S80_34	1047	5051755	null	0	0	F2a6_S83_36	699	5050975	null	0	0	F2o6_S82_29	3476	5048334	null	0	0
cg---c-c-g-	Ancestor_S75_33	700	5051641	A1o10_S76_28	3477	5046225	null	0	0	null	0	0	null	0	0	A2a10_S80_34	1048	5051756	null	0	0	F2a6_S83_36	700	5050976	null	0	0	F2o6_S82_29	3477	5048335	null	0	0
tg---t-t-g-	Ancestor_S75_33	701	5051642	A1o10_S76_28	3478	5046226	null	0	0	null	0	0	null	0	0	A2a10_S80_34	1049	5051757	null	0	0	F2a6_S83_36	701	5050977	null	0	0	F2o6_S82_29	3478	5048336	null	0	0
ga---g-g-a-	Ancestor_S75_33	702	5051643	A1o10_S76_28	3479	5046227	null	0	0	null	0	0	null	0	0	A2a10_S80_34	1050	5051758	null	0	0	F2a6_S83_36	702	5050978	null	0	0	F2o6_S82_29	3479	5048337	null	0	0
at---a-a-t-	Ancestor_S75_33	703	5051644	A1o10_S76_28	3480	5046228	null	0	0	null	0	0	null	0	0	A2a10_S80_34	1051	5051759	null	0	0	F2a6_S83_36	703	5050979	null	0	0	F2o6_S82_29	3480	5048338	null	0	0
ga---g-g-a-	Ancestor_S75_33	705	5051646	A1o10_S76_28	3482	5046230	null	0	0	null	0	0	null	0	0	A2a10_S80_34	1053	5051761	null	0	0	F2a6_S83_36	705	5050981	null	0	0	F2o6_S82_29	3482	5048340	null	0	0
tc---t-t-c-	Ancestor_S75_33	707	5051648	A1o10_S76_28	3484	5046232	null	0	0	null	0	0	null	0	0	A2a10_S80_34	1055	5051763	null	0	0	F2a6_S83_36	707	5050983	null	0	0	F2o6_S82_29	3484	5048342	null	0	0
gt---g-g-t-	Ancestor_S75_33	708	5051649	A1o10_S76_28	3485	5046233	null	0	0	null	0	0	null	0	0	A2a10_S80_34	1056	5051764	null	0	0	F2a6_S83_36	708	5050984	null	0	0	F2o6_S82_29	3485	5048343	null	0	0
at---a-a-t-	Ancestor_S75_33	712	5051653	A1o10_S76_28	3489	5046237	null	0	0	null	0	0	null	0	0	A2a10_S80_34	1060	5051768	null	0	0	F2a6_S83_36	712	5050988	null	0	0	F2o6_S82_29	3489	5048347	null	0	0
ac---a-a-c-	Ancestor_S75_33	713	5051654	A1o10_S76_28	3490	5046238	null	0	0	null	0	0	null	0	0	A2a10_S80_34	1061	5051769	null	0	0	F2a6_S83_36	713	5050989	null	0	0	F2o6_S82_29	3490	5048348	null	0	0
at---a-a-t-	Ancestor_S75_33	714	5051655	A1o10_S76_28	3491	5046239	null	0	0	null	0	0	null	0	0	A2a10_S80_34	1062	5051770	null	0	0	F2a6_S83_36	714	5050990	null	0	0	F2o6_S82_29	3491	5048349	null	0	0
tg---t-t-g-	Ancestor_S75_33	715	5051656	A1o10_S76_28	3492	5046240	null	0	0	null	0	0	null	0	0	A2a10_S80_34	1063	5051771	null	0	0	F2a6_S83_36	715	5050991	null	0	0	F2o6_S82_29	3492	5048350	null	0	0
ta---t-t-a-	Ancestor_S75_33	716	5051657	A1o10_S76_28	3493	5046241	null	0	0	null	0	0	null	0	0	A2a10_S80_34	1064	5051772	null	0	0	F2a6_S83_36	716	5050992	null	0	0	F2o6_S82_29	3493	5048351	null	0	0
ct---c-c-t-	Ancestor_S75_33	717	5051658	A1o10_S76_28	3494	5046242	null	0	0	null	0	0	null	0	0	A2a10_S80_34	1065	5051773	null	0	0	F2a6_S83_36	717	5050993	null	0	0	F2o6_S82_29	3494	5048352	null	0	0
ct---c-c-t-	Ancestor_S75_33	718	5051659	A1o10_S76_28	3495	5046243	null	0	0	null	0	0	null	0	0	A2a10_S80_34	1066	5051774	null	0	0	F2a6_S83_36	718	5050994	null	0	0	F2o6_S82_29	3495	5048353	null	0	0
ag---a-a-g-	Ancestor_S75_33	719	5051660	A1o10_S76_28	3496	5046244	null	0	0	null	0	0	null	0	0	A2a10_S80_34	1067	5051775	null	0	0	F2a6_S83_36	719	5050995	null	0	0	F2o6_S82_29	3496	5048354	null	0	0
ac---a-a-c-	Ancestor_S75_33	723	5051664	A1o10_S76_28	3500	5046248	null	0	0	null	0	0	null	0	0	A2a10_S80_34	1071	5051779	null	0	0	F2a6_S83_36	723	5050999	null	0	0	F2o6_S82_29	3500	5048358	null	0	0
tc---t-t-c-	Ancestor_S75_33	724	5051665	A1o10_S76_28	3501	5046249	null	0	0	null	0	0	null	0	0	A2a10_S80_34	1072	5051780	null	0	0	F2a6_S83_36	724	5051000	null	0	0	F2o6_S82_29	3501	5048359	null	0	0
at---a-a-t-	Ancestor_S75_33	726	5051667	A1o10_S76_28	3503	5046251	null	0	0	null	0	0	null	0	0	A2a10_S80_34	1074	5051782	null	0	0	F2a6_S83_36	726	5051002	null	0	0	F2o6_S82_29	3503	5048361	null	0	0
ct---c-c-t-	Ancestor_S75_33	728	5051669	A1o10_S76_28	3505	5046253	null	0	0	null	0	0	null	0	0	A2a10_S80_34	1076	5051784	null	0	0	F2a6_S83_36	728	5051004	null	0	0	F2o6_S82_29	3505	5048363	null	0	0
cg---c-c-g-	Ancestor_S75_33	729	5051670	A1o10_S76_28	3506	5046254	null	0	0	null	0	0	null	0	0	A2a10_S80_34	1077	5051785	null	0	0	F2a6_S83_36	729	5051005	null	0	0	F2o6_S82_29	3506	5048364	null	0	0
cg---c-c-g-	Ancestor_S75_33	730	5051671	A1o10_S76_28	3507	5046255	null	0	0	null	0	0	null	0	0	A2a10_S80_34	1078	5051786	null	0	0	F2a6_S83_36	730	5051006	null	0	0	F2o6_S82_29	3507	5048365	null	0	0
ta---t-t-a-	Ancestor_S75_33	731	5051672	A1o10_S76_28	3508	5046256	null	0	0	null	0	0	null	0	0	A2a10_S80_34	1079	5051787	null	0	0	F2a6_S83_36	731	5051007	null	0	0	F2o6_S82_29	3508	5048366	null	0	0
gt---g-g-t-	Ancestor_S75_33	732	5051673	A1o10_S76_28	3509	5046257	null	0	0	null	0	0	null	0	0	A2a10_S80_34	1080	5051788	null	0	0	F2a6_S83_36	732	5051008	null	0	0	F2o6_S82_29	3509	5048367	null	0	0
tc---t-t-c-	Ancestor_S75_33	733	5051674	A1o10_S76_28	3510	5046258	null	0	0	null	0	0	null	0	0	A2a10_S80_34	1081	5051789	null	0	0	F2a6_S83_36	733	5051009	null	0	0	F2o6_S82_29	3510	5048368	null	0	0
ta---t-t-a-	Ancestor_S75_33	734	5051675	A1o10_S76_28	3511	5046259	null	0	0	null	0	0	null	0	0	A2a10_S80_34	1082	5051790	null	0	0	F2a6_S83_36	734	5051010	null	0	0	F2o6_S82_29	3511	5048369	null	0	0
ta---t-t-a-	Ancestor_S75_33	735	5051676	A1o10_S76_28	3512	5046260	null	0	0	null	0	0	null	0	0	A2a10_S80_34	1083	5051791	null	0	0	F2a6_S83_36	735	5051011	null	0	0	F2o6_S82_29	3512	5048370	null	0	0
tc---t-t-c-	Ancestor_S75_33	736	5051677	A1o10_S76_28	3513	5046261	null	0	0	null	0	0	null	0	0	A2a10_S80_34	1084	5051792	null	0	0	F2a6_S83_36	736	5051012	null	0	0	F2o6_S82_29	3513	5048371	null	0	0
tc---t-t-c-	Ancestor_S75_33	737	5051678	A1o10_S76_28	3514	5046262	null	0	0	null	0	0	null	0	0	A2a10_S80_34	1085	5051793	null	0	0	F2a6_S83_36	737	5051013	null	0	0	F2o6_S82_29	3514	5048372	null	0	0
gt---g-g-t-	Ancestor_S75_33	738	5051679	A1o10_S76_28	3515	5046263	null	0	0	null	0	0	null	0	0	A2a10_S80_34	1086	5051794	null	0	0	F2a6_S83_36	738	5051014	null	0	0	F2o6_S82_29	3515	5048373	null	0	0
ct---c-c-t-	Ancestor_S75_33	739	5051680	A1o10_S76_28	3516	5046264	null	0	0	null	0	0	null	0	0	A2a10_S80_34	1087	5051795	null	0	0	F2a6_S83_36	739	5051015	null	0	0	F2o6_S82_29	3516	5048374	null	0	0
gt---g-g-t-	Ancestor_S75_33	740	5051681	A1o10_S76_28	3517	5046265	null	0	0	null	0	0	null	0	0	A2a10_S80_34	1088	5051796	null	0	0	F2a6_S83_36	740	5051016	null	0	0	F2o6_S82_29	3517	5048375	null	0	0
ga---g-g-a-	Ancestor_S75_33	741	5051682	A1o10_S76_28	3518	5046266	null	0	0	null	0	0	null	0	0	A2a10_S80_34	1089	5051797	null	0	0	F2a6_S83_36	741	5051017	null	0	0	F2o6_S82_29	3518	5048376	null	0	0
ct---c-c-t-	Ancestor_S75_33	742	5051683	A1o10_S76_28	3519	5046267	null	0	0	null	0	0	null	0	0	A2a10_S80_34	1090	5051798	null	0	0	F2a6_S83_36	742	5051018	null	0	0	F2o6_S82_29	3519	5048377	null	0	0
ag---a-a-g-	Ancestor_S75_33	744	5051685	A1o10_S76_28	3521	5046269	null	0	0	null	0	0	null	0	0	A2a10_S80_34	1092	5051800	null	0	0	F2a6_S83_36	744	5051020	null	0	0	F2o6_S82_29	3521	5048379	null	0	0
tc---t-t-c-	Ancestor_S75_33	746	5051687	A1o10_S76_28	3523	5046271	null	0	0	null	0	0	null	0	0	A2a10_S80_34	1094	5051802	null	0	0	F2a6_S83_36	746	5051022	null	0	0	F2o6_S82_29	3523	5048381	null	0	0
ag---a-a-g-	Ancestor_S75_33	748	5051689	A1o10_S76_28	3525	5046273	null	0	0	null	0	0	null	0	0	A2a10_S80_34	1096	5051804	null	0	0	F2a6_S83_36	748	5051024	null	0	0	F2o6_S82_29	3525	5048383	null	0	0
ta---t-t-a-	Ancestor_S75_33	749	5051690	A1o10_S76_28	3526	5046274	null	0	0	null	0	0	null	0	0	A2a10_S80_34	1097	5051805	null	0	0	F2a6_S83_36	749	5051025	null	0	0	F2o6_S82_29	3526	5048384	null	0	0
ag---a-a-g-	Ancestor_S75_33	752	5051693	A1o10_S76_28	3529	5046277	null	0	0	null	0	0	null	0	0	A2a10_S80_34	1100	5051808	null	0	0	F2a6_S83_36	752	5051028	null	0	0	F2o6_S82_29	3529	5048387	null	0	0
ga---g-g-a-	Ancestor_S75_33	753	5051694	A1o10_S76_28	3530	5046278	null	0	0	null	0	0	null	0	0	A2a10_S80_34	1101	5051809	null	0	0	F2a6_S83_36	753	5051029	null	0	0	F2o6_S82_29	3530	5048388	null	0	0
ct---c-c-t-	Ancestor_S75_33	754	5051695	A1o10_S76_28	3531	5046279	null	0	0	null	0	0	null	0	0	A2a10_S80_34	1102	5051810	null	0	0	F2a6_S83_36	754	5051030	null	0	0	F2o6_S82_29	3531	5048389	null	0	0
tc---t-t-c-	Ancestor_S75_33	755	5051696	A1o10_S76_28	3532	5046280	null	0	0	null	0	0	null	0	0	A2a10_S80_34	1103	5051811	null	0	0	F2a6_S83_36	755	5051031	null	0	0	F2o6_S82_29	3532	5048390	null	0	0
gc---g-g-c-	Ancestor_S75_33	756	5051697	A1o10_S76_28	3533	5046281	null	0	0	null	0	0	null	0	0	A2a10_S80_34	1104	5051812	null	0	0	F2a6_S83_36	756	5051032	null	0	0	F2o6_S82_29	3533	5048391	null	0	0
ct---c-c-t-	Ancestor_S75_33	757	5051698	A1o10_S76_28	3534	5046282	null	0	0	null	0	0	null	0	0	A2a10_S80_34	1105	5051813	null	0	0	F2a6_S83_36	757	5051033	null	0	0	F2o6_S82_29	3534	5048392	null	0	0
tg---t-t-g-	Ancestor_S75_33	758	5051699	A1o10_S76_28	3535	5046283	null	0	0	null	0	0	null	0	0	A2a10_S80_34	1106	5051814	null	0	0	F2a6_S83_36	758	5051034	null	0	0	F2o6_S82_29	3535	5048393	null	0	0
ct---c-c-t-	Ancestor_S75_33	760	5051701	A1o10_S76_28	3537	5046285	null	0	0	null	0	0	null	0	0	A2a10_S80_34	1108	5051816	null	0	0	F2a6_S83_36	760	5051036	null	0	0	F2o6_S82_29	3537	5048395	null	0	0
ac---a-a-c-	Ancestor_S75_33	761	5051702	A1o10_S76_28	3538	5046286	null	0	0	null	0	0	null	0	0	A2a10_S80_34	1109	5051817	null	0	0	F2a6_S83_36	761	5051037	null	0	0	F2o6_S82_29	3538	5048396	null	0	0
gt---g-g-t-	Ancestor_S75_33	762	5051703	A1o10_S76_28	3539	5046287	null	0	0	null	0	0	null	0	0	A2a10_S80_34	1110	5051818	null	0	0	F2a6_S83_36	762	5051038	null	0	0	F2o6_S82_29	3539	5048397	null	0	0
gc---g-g-c-	Ancestor_S75_33	763	5051704	A1o10_S76_28	3540	5046288	null	0	0	null	0	0	null	0	0	A2a10_S80_34	1111	5051819	null	0	0	F2a6_S83_36	763	5051039	null	0	0	F2o6_S82_29	3540	5048398	null	0	0
ta---t-t-a-	Ancestor_S75_33	764	5051705	A1o10_S76_28	3541	5046289	null	0	0	null	0	0	null	0	0	A2a10_S80_34	1112	5051820	null	0	0	F2a6_S83_36	764	5051040	null	0	0	F2o6_S82_29	3541	5048399	null	0	0
ag---a-a-g-	Ancestor_S75_33	765	5051706	A1o10_S76_28	3542	5046290	null	0	0	null	0	0	null	0	0	A2a10_S80_34	1113	5051821	null	0	0	F2a6_S83_36	765	5051041	null	0	0	F2o6_S82_29	3542	5048400	null	0	0
ta---t-t-a-	Ancestor_S75_33	767	5051708	A1o10_S76_28	3544	5046292	null	0	0	null	0	0	null	0	0	A2a10_S80_34	1115	5051823	null	0	0	F2a6_S83_36	767	5051043	null	0	0	F2o6_S82_29	3544	5048402	null	0	0
tg---t-t-g-	Ancestor_S75_33	769	5051710	A1o10_S76_28	3546	5046294	null	0	0	null	0	0	null	0	0	A2a10_S80_34	1117	5051825	null	0	0	F2a6_S83_36	769	5051045	null	0	0	F2o6_S82_29	3546	5048404	null	0	0
tc---t-t-c-	Ancestor_S75_33	770	5051711	A1o10_S76_28	3547	5046295	null	0	0	null	0	0	null	0	0	A2a10_S80_34	1118	5051826	null	0	0	F2a6_S83_36	770	5051046	null	0	0	F2o6_S82_29	3547	5048405	null	0	0
gt---g-g-t-	Ancestor_S75_33	771	5051712	A1o10_S76_28	3548	5046296	null	0	0	null	0	0	null	0	0	A2a10_S80_34	1119	5051827	null	0	0	F2a6_S83_36	771	5051047	null	0	0	F2o6_S82_29	3548	5048406	null	0	0
tc---t-t-c-	Ancestor_S75_33	773	5051714	A1o10_S76_28	3550	5046298	null	0	0	null	0	0	null	0	0	A2a10_S80_34	1121	5051829	null	0	0	F2a6_S83_36	773	5051049	null	0	0	F2o6_S82_29	3550	5048408	null	0	0
ga---g-g-a-	Ancestor_S75_33	774	5051715	A1o10_S76_28	3551	5046299	null	0	0	null	0	0	null	0	0	A2a10_S80_34	1122	5051830	null	0	0	F2a6_S83_36	774	5051050	null	0	0	F2o6_S82_29	3551	5048409	null	0	0
ct---c-c-t-	Ancestor_S75_33	775	5051716	A1o10_S76_28	3552	5046300	null	0	0	null	0	0	null	0	0	A2a10_S80_34	1123	5051831	null	0	0	F2a6_S83_36	775	5051051	null	0	0	F2o6_S82_29	3552	5048410	null	0	0
cg---c-c-g-	Ancestor_S75_33	776	5051717	A1o10_S76_28	3553	5046301	null	0	0	null	0	0	null	0	0	A2a10_S80_34	1124	5051832	null	0	0	F2a6_S83_36	776	5051052	null	0	0	F2o6_S82_29	3553	5048411	null	0	0
ga---g-gaa-	Ancestor_S75_33	777	5051718	A1o10_S76_28	3554	5046302	null	0	0	null	0	0	null	0	0	A2a10_S80_34	1125	5051833	null	0	0	F2a6_S83_36	777	5051053	F2a10_S85_31	732	5052132	F2o6_S82_29	3554	5048412	null	0	0
ct---c-cct-	Ancestor_S75_33	779	5051720	A1o10_S76_28	3556	5046304	null	0	0	null	0	0	null	0	0	A2a10_S80_34	1127	5051835	null	0	0	F2a6_S83_36	779	5051055	F2a10_S85_31	734	5052134	F2o6_S82_29	3556	5048414	null	0	0
at---a-aat-	Ancestor_S75_33	780	5051721	A1o10_S76_28	3557	5046305	null	0	0	null	0	0	null	0	0	A2a10_S80_34	1128	5051836	null	0	0	F2a6_S83_36	780	5051056	F2a10_S85_31	735	5052135	F2o6_S82_29	3557	5048415	null	0	0
cc---c-cac-	Ancestor_S75_33	781	5051722	A1o10_S76_28	3558	5046306	null	0	0	null	0	0	null	0	0	A2a10_S80_34	1129	5051837	null	0	0	F2a6_S83_36	781	5051057	F2a10_S85_31	736	5052136	F2o6_S82_29	3558	5048416	null	0	0
at---a-aat-	Ancestor_S75_33	783	5051724	A1o10_S76_28	3560	5046308	null	0	0	null	0	0	null	0	0	A2a10_S80_34	1131	5051839	null	0	0	F2a6_S83_36	783	5051059	F2a10_S85_31	738	5052138	F2o6_S82_29	3560	5048418	null	0	0
tc---t-tgc-	Ancestor_S75_33	784	5051725	A1o10_S76_28	3561	5046309	null	0	0	null	0	0	null	0	0	A2a10_S80_34	1132	5051840	null	0	0	F2a6_S83_36	784	5051060	F2a10_S85_31	739	5052139	F2o6_S82_29	3561	5048419	null	0	0
cg---c-ccg-	Ancestor_S75_33	785	5051726	A1o10_S76_28	3562	5046310	null	0	0	null	0	0	null	0	0	A2a10_S80_34	1133	5051841	null	0	0	F2a6_S83_36	785	5051061	F2a10_S85_31	740	5052140	F2o6_S82_29	3562	5048420	null	0	0
ct---c-cat-	Ancestor_S75_33	787	5051728	A1o10_S76_28	3564	5046312	null	0	0	null	0	0	null	0	0	A2a10_S80_34	1135	5051843	null	0	0	F2a6_S83_36	787	5051063	F2a10_S85_31	742	5052142	F2o6_S82_29	3564	5048422	null	0	0
ag---a-aag-	Ancestor_S75_33	788	5051729	A1o10_S76_28	3565	5046313	null	0	0	null	0	0	null	0	0	A2a10_S80_34	1136	5051844	null	0	0	F2a6_S83_36	788	5051064	F2a10_S85_31	743	5052143	F2o6_S82_29	3565	5048423	null	0	0
ag---a-aag-	Ancestor_S75_33	789	5051730	A1o10_S76_28	3566	5046314	null	0	0	null	0	0	null	0	0	A2a10_S80_34	1137	5051845	null	0	0	F2a6_S83_36	789	5051065	F2a10_S85_31	744	5052144	F2o6_S82_29	3566	5048424	null	0	0
ta---t-tca-	Ancestor_S75_33	791	5051732	A1o10_S76_28	3568	5046316	null	0	0	null	0	0	null	0	0	A2a10_S80_34	1139	5051847	null	0	0	F2a6_S83_36	791	5051067	F2a10_S85_31	746	5052146	F2o6_S82_29	3568	5048426	null	0	0
c-------t--	Ancestor_S75_33	792	5051733	null	0	0	null	0	0	null	0	0	null	0	0	null	0	0	null	0	0	F2a6_S83_36	792	5051068	F2a10_S85_31	747	5052147	null	0	0	null	0	0
t-------c--	Ancestor_S75_33	793	5051734	null	0	0	null	0	0	null	0	0	null	0	0	null	0	0	null	0	0	null	0	0	F2a10_S85_31	748	5052148	null	0	0	null	0	0
-a---c---a-	null	0	0	A1o10_S76_28	3569	5046317	null	0	0	null	0	0	null	0	0	A2a10_S80_34	1140	5051848	null	0	0	null	0	0	null	0	0	F2o6_S82_29	3569	5048427	null	0	0
-a---t---a-	null	0	0	A1o10_S76_28	3570	5046318	null	0	0	null	0	0	null	0	0	A2a10_S80_34	1141	5051849	null	0	0	null	0	0	null	0	0	F2o6_S82_29	3570	5048428	null	0	0
-t---c---t-	null	0	0	A1o10_S76_28	3571	5046319	null	0	0	null	0	0	null	0	0	A2a10_S80_34	1142	5051850	null	0	0	null	0	0	null	0	0	F2o6_S82_29	3571	5048429	null	0	0
-t---c---t-	null	0	0	A1o10_S76_28	3572	5046320	null	0	0	null	0	0	null	0	0	A2a10_S80_35	1	5051851	null	0	0	null	0	0	null	0	0	F2o6_S82_29	3572	5048430	null	0	0
-t---g---t-	null	0	0	A1o10_S76_28	3573	5046321	null	0	0	null	0	0	null	0	0	A2a10_S80_35	2	5051852	null	0	0	null	0	0	null	0	0	F2o6_S82_29	3573	5048431	null	0	0
-t---g---t-	null	0	0	A1o10_S76_28	3574	5046322	null	0	0	null	0	0	null	0	0	A2a10_S80_35	3	5051853	null	0	0	null	0	0	null	0	0	F2o6_S82_29	3574	5048432	null	0	0
-c---t---c-	null	0	0	A1o10_S76_28	3575	5046323	null	0	0	null	0	0	null	0	0	A2a10_S80_35	4	5051854	null	0	0	null	0	0	null	0	0	F2o6_S82_29	3575	5048433	null	0	0
-t---a---t-	null	0	0	A1o10_S76_28	3576	5046324	null	0	0	null	0	0	null	0	0	A2a10_S80_35	5	5051855	null	0	0	null	0	0	null	0	0	F2o6_S82_29	3576	5048434	null	0	0
-g---a---g-	null	0	0	A1o10_S76_28	3577	5046325	null	0	0	null	0	0	null	0	0	A2a10_S80_35	6	5051856	null	0	0	null	0	0	null	0	0	F2o6_S82_29	3577	5048435	null	0	0
-a---t---a-	null	0	0	A1o10_S76_28	3578	5046326	null	0	0	null	0	0	null	0	0	A2a10_S80_35	7	5051857	null	0	0	null	0	0	null	0	0	F2o6_S82_29	3578	5048436	null	0	0
-c---a---c-	null	0	0	A1o10_S76_28	3579	5046327	null	0	0	null	0	0	null	0	0	A2a10_S80_35	8	5051858	null	0	0	null	0	0	null	0	0	F2o6_S82_29	3579	5048437	null	0	0
-a---t---a-	null	0	0	A1o10_S76_28	3580	5046328	null	0	0	null	0	0	null	0	0	A2a10_S80_35	9	5051859	null	0	0	null	0	0	null	0	0	F2o6_S82_29	3580	5048438	null	0	0
-t---g---t-	null	0	0	A1o10_S76_28	3581	5046329	null	0	0	null	0	0	null	0	0	A2a10_S80_35	10	5051860	null	0	0	null	0	0	null	0	0	F2o6_S82_29	3581	5048439	null	0	0
-c---t---c-	null	0	0	A1o10_S76_28	3582	5046330	null	0	0	null	0	0	null	0	0	A2a10_S80_35	11	5051861	null	0	0	null	0	0	null	0	0	F2o6_S82_29	3582	5048440	null	0	0
-a---t---a-	null	0	0	A1o10_S76_28	3584	5046332	null	0	0	null	0	0	null	0	0	A2a10_S80_35	13	5051863	null	0	0	null	0	0	null	0	0	F2o6_S82_29	3584	5048442	null	0	0
-c---a---c-	null	0	0	A1o10_S76_28	3585	5046333	null	0	0	null	0	0	null	0	0	A2a10_S80_35	14	5051864	null	0	0	null	0	0	null	0	0	F2o6_S82_29	3585	5048443	null	0	0
-a---t---a-	null	0	0	A1o10_S76_28	3586	5046334	null	0	0	null	0	0	null	0	0	A2a10_S80_35	15	5051865	null	0	0	null	0	0	null	0	0	F2o6_S82_29	3586	5048444	null	0	0
-t---c---t-	null	0	0	A1o10_S76_28	3588	5046336	null	0	0	null	0	0	null	0	0	A2a10_S80_35	17	5051867	null	0	0	null	0	0	null	0	0	F2o6_S82_29	3588	5048446	null	0	0
-a---c---a-	null	0	0	A1o10_S76_28	3590	5046338	null	0	0	null	0	0	null	0	0	A2a10_S80_35	19	5051869	null	0	0	null	0	0	null	0	0	F2o6_S82_29	3590	5048448	null	0	0
-a---g---a-	null	0	0	A1o10_S76_28	3591	5046339	null	0	0	null	0	0	null	0	0	A2a10_S80_35	20	5051870	null	0	0	null	0	0	null	0	0	F2o6_S82_29	3591	5048449	null	0	0
-c---a---c-	null	0	0	A1o10_S76_28	3592	5046340	null	0	0	null	0	0	null	0	0	A2a10_S80_35	21	5051871	null	0	0	null	0	0	null	0	0	F2o6_S82_29	3592	5048450	null	0	0
-a---t---a-	null	0	0	A1o10_S76_28	3593	5046341	null	0	0	null	0	0	null	0	0	A2a10_S80_35	22	5051872	null	0	0	null	0	0	null	0	0	F2o6_S82_29	3593	5048451	null	0	0
-a---t---a-	null	0	0	A1o10_S76_28	3594	5046342	null	0	0	null	0	0	null	0	0	A2a10_S80_35	23	5051873	null	0	0	null	0	0	null	0	0	F2o6_S82_29	3594	5048452	null	0	0
-t---a---t-	null	0	0	A1o10_S76_28	3595	5046343	null	0	0	null	0	0	null	0	0	A2a10_S80_35	24	5051874	null	0	0	null	0	0	null	0	0	F2o6_S82_29	3595	5048453	null	0	0
-a---t---a-	null	0	0	A1o10_S76_28	3596	5046344	null	0	0	null	0	0	null	0	0	A2a10_S80_35	25	5051875	null	0	0	null	0	0	null	0	0	F2o6_S82_29	3596	5048454	null	0	0
-g---t---g-	null	0	0	A1o10_S76_28	3597	5046345	null	0	0	null	0	0	null	0	0	A2a10_S80_35	26	5051876	null	0	0	null	0	0	null	0	0	F2o6_S82_29	3597	5048455	null	0	0
-g---c---g-	null	0	0	A1o10_S76_28	3601	5046349	null	0	0	null	0	0	null	0	0	A2a10_S80_35	30	5051880	null	0	0	null	0	0	null	0	0	F2o6_S82_29	3601	5048459	null	0	0
-t---c---t-	null	0	0	A1o10_S76_28	3606	5046354	null	0	0	null	0	0	null	0	0	A2a10_S80_35	35	5051885	null	0	0	null	0	0	null	0	0	F2o6_S82_29	3606	5048464	null	0	0
-a---g---a-	null	0	0	A1o10_S76_28	3608	5046356	null	0	0	null	0	0	null	0	0	A2a10_S80_35	37	5051887	null	0	0	null	0	0	null	0	0	F2o6_S82_29	3608	5048466	null	0	0
-t---a---t-	null	0	0	A1o10_S76_28	3609	5046357	null	0	0	null	0	0	null	0	0	A2a10_S80_35	38	5051888	null	0	0	null	0	0	null	0	0	F2o6_S82_29	3609	5048467	null	0	0
-g---c---g-	null	0	0	A1o10_S76_28	3610	5046358	null	0	0	null	0	0	null	0	0	A2a10_S80_35	39	5051889	null	0	0	null	0	0	null	0	0	F2o6_S82_29	3610	5048468	null	0	0
-t---c---t-	null	0	0	A1o10_S76_28	3611	5046359	null	0	0	null	0	0	null	0	0	A2a10_S80_35	40	5051890	null	0	0	null	0	0	null	0	0	F2o6_S82_29	3611	5048469	null	0	0
-t---g---t-	null	0	0	A1o10_S76_28	3612	5046360	null	0	0	null	0	0	null	0	0	A2a10_S80_35	41	5051891	null	0	0	null	0	0	null	0	0	F2o6_S82_29	3612	5048470	null	0	0
-a---c---a-	null	0	0	A1o10_S76_28	3613	5046361	null	0	0	null	0	0	null	0	0	A2a10_S80_35	42	5051892	null	0	0	null	0	0	null	0	0	F2o6_S82_29	3613	5048471	null	0	0
-a---c---a-	null	0	0	A1o10_S76_28	3615	5046363	null	0	0	null	0	0	null	0	0	A2a10_S80_35	44	5051894	null	0	0	null	0	0	null	0	0	F2o6_S82_29	3615	5048473	null	0	0
-a---c---a-	null	0	0	A1o10_S76_28	3618	5046366	null	0	0	null	0	0	null	0	0	A2a10_S80_35	47	5051897	null	0	0	null	0	0	null	0	0	F2o6_S82_29	3618	5048476	null	0	0
-t---a---t-	null	0	0	A1o10_S76_28	3620	5046368	null	0	0	null	0	0	null	0	0	A2a10_S80_35	49	5051899	null	0	0	null	0	0	null	0	0	F2o6_S82_29	3620	5048478	null	0	0
-t---g---t-	null	0	0	A1o10_S76_28	3621	5046369	null	0	0	null	0	0	null	0	0	A2a10_S80_35	50	5051900	null	0	0	null	0	0	null	0	0	F2o6_S82_29	3621	5048479	null	0	0
-a---g---a-	null	0	0	A1o10_S76_28	3625	5046373	null	0	0	null	0	0	null	0	0	A2a10_S80_35	54	5051904	null	0	0	null	0	0	null	0	0	F2o6_S82_29	3625	5048483	null	0	0
-a---c---a-	null	0	0	A1o10_S76_28	3626	5046374	null	0	0	null	0	0	null	0	0	A2a10_S80_35	55	5051905	null	0	0	null	0	0	null	0	0	F2o6_S82_29	3626	5048484	null	0	0
-t---g---t-	null	0	0	A1o10_S76_28	3628	5046376	null	0	0	null	0	0	null	0	0	A2a10_S80_35	57	5051907	null	0	0	null	0	0	null	0	0	F2o6_S82_29	3628	5048486	null	0	0
-c---t---c-	null	0	0	A1o10_S76_28	3629	5046377	null	0	0	null	0	0	null	0	0	A2a10_S80_35	58	5051908	null	0	0	null	0	0	null	0	0	F2o6_S82_29	3629	5048487	null	0	0
-a---c---a-	null	0	0	A1o10_S76_28	3632	5046380	null	0	0	null	0	0	null	0	0	A2a10_S80_35	61	5051911	null	0	0	null	0	0	null	0	0	F2o6_S82_29	3632	5048490	null	0	0
-a---c---a-	null	0	0	A1o10_S76_28	3636	5046384	null	0	0	null	0	0	null	0	0	A2a10_S80_35	65	5051915	null	0	0	null	0	0	null	0	0	F2o6_S82_29	3636	5048494	null	0	0
-a---c---a-	null	0	0	A1o10_S76_28	3638	5046386	null	0	0	null	0	0	null	0	0	A2a10_S80_35	67	5051917	null	0	0	null	0	0	null	0	0	F2o6_S82_29	3638	5048496	null	0	0
-c---a-----	null	0	0	A1o10_S76_28	3642	5046390	null	0	0	null	0	0	null	0	0	A2a10_S80_35	71	5051921	null	0	0	null	0	0	null	0	0	null	0	0	null	0	0
-g---a-----	null	0	0	A1o10_S76_29	1	5046391	null	0	0	null	0	0	null	0	0	A2a10_S80_35	72	5051922	null	0	0	null	0	0	null	0	0	null	0	0	null	0	0
-t---g-----	null	0	0	A1o10_S76_29	4	5046394	null	0	0	null	0	0	null	0	0	A2a10_S80_35	75	5051925	null	0	0	null	0	0	null	0	0	null	0	0	null	0	0
-t---a-----	null	0	0	A1o10_S76_29	5	5046395	null	0	0	null	0	0	null	0	0	A2a10_S80_35	76	5051926	null	0	0	null	0	0	null	0	0	null	0	0	null	0	0
-t---a-----	null	0	0	A1o10_S76_29	6	5046396	null	0	0	null	0	0	null	0	0	A2a10_S80_35	77	5051927	null	0	0	null	0	0	null	0	0	null	0	0	null	0	0
-t---g-----	null	0	0	A1o10_S76_29	8	5046398	null	0	0	null	0	0	null	0	0	A2a10_S80_35	79	5051929	null	0	0	null	0	0	null	0	0	null	0	0	null	0	0
-c---g-----	null	0	0	A1o10_S76_29	9	5046399	null	0	0	null	0	0	null	0	0	A2a10_S80_35	80	5051930	null	0	0	null	0	0	null	0	0	null	0	0	null	0	0
-a---c-----	null	0	0	A1o10_S76_29	10	5046400	null	0	0	null	0	0	null	0	0	A2a10_S80_35	81	5051931	null	0	0	null	0	0	null	0	0	null	0	0	null	0	0
-g---t-----	null	0	0	A1o10_S76_29	11	5046401	null	0	0	null	0	0	null	0	0	A2a10_S80_35	82	5051932	null	0	0	null	0	0	null	0	0	null	0	0	null	0	0
-t---c-----	null	0	0	A1o10_S76_29	16	5046406	null	0	0	null	0	0	null	0	0	A2a10_S80_35	87	5051937	null	0	0	null	0	0	null	0	0	null	0	0	null	0	0
-a---c-----	null	0	0	A1o10_S76_29	17	5046407	null	0	0	null	0	0	null	0	0	A2a10_S80_35	88	5051938	null	0	0	null	0	0	null	0	0	null	0	0	null	0	0
-t---a-----	null	0	0	A1o10_S76_29	18	5046408	null	0	0	null	0	0	null	0	0	A2a10_S80_35	89	5051939	null	0	0	null	0	0	null	0	0	null	0	0	null	0	0
-c---g-----	null	0	0	A1o10_S76_29	20	5046410	null	0	0	null	0	0	null	0	0	A2a10_S80_35	91	5051941	null	0	0	null	0	0	null	0	0	null	0	0	null	0	0
-t---c-----	null	0	0	A1o10_S76_29	21	5046411	null	0	0	null	0	0	null	0	0	A2a10_S80_35	92	5051942	null	0	0	null	0	0	null	0	0	null	0	0	null	0	0
-g---a-----	null	0	0	A1o10_S76_29	24	5046414	null	0	0	null	0	0	null	0	0	A2a10_S80_35	95	5051945	null	0	0	null	0	0	null	0	0	null	0	0	null	0	0
-t---c-----	null	0	0	A1o10_S76_29	29	5046419	null	0	0	null	0	0	null	0	0	A2a10_S80_35	100	5051950	null	0	0	null	0	0	null	0	0	null	0	0	null	0	0
-c---t-----	null	0	0	A1o10_S76_29	30	5046420	null	0	0	null	0	0	null	0	0	A2a10_S80_35	101	5051951	null	0	0	null	0	0	null	0	0	null	0	0	null	0	0
c----c--t--	Ancestor_S75_33	794	5051735	null	0	0	null	0	0	null	0	0	null	0	0	A2a10_S80_35	780	5052630	null	0	0	null	0	0	F2a10_S85_31	753	5052153	null	0	0	null	0	0
---a-g-----	null	0	0	null	0	0	null	0	0	A2o6_S77_25	11037	5038989	null	0	0	A2a10_S80_26	2842	5039141	null	0	0	null	0	0	null	0	0	null	0	0	null	0	0
t--gt-g-t--	Ancestor_S75_24	17979	5002521	null	0	0	null	0	0	A2o6_S77_26	2168	5041157	A2a6_S78_30	2168	5044084	null	0	0	F1o10_S81_32	2168	5036169	null	0	0	F2a10_S85_4	473256	2207557	null	0	0	null	0	0
t--tc-t-t--	Ancestor_S75_24	17622	5002164	null	0	0	null	0	0	A2o6_S77_26	2525	5041514	A2a6_S78_30	2525	5044441	null	0	0	F1o10_S81_32	2525	5036526	null	0	0	F2a10_S85_4	472899	2207200	null	0	0	null	0	0
----aca----	null	0	0	null	0	0	null	0	0	null	0	0	A2a6_S78_31	1036	5046594	A2a10_S80_25	2129	5035430	F1o10_S81_26	10002	4946152	null	0	0	null	0	0	null	0	0	null	0	0
----tct----	null	0	0	null	0	0	null	0	0	null	0	0	A2a6_S78_31	1037	5046595	A2a10_S80_25	2130	5035431	F1o10_S81_26	10001	4946151	null	0	0	null	0	0	null	0	0	null	0	0
----aga----	null	0	0	null	0	0	null	0	0	null	0	0	A2a6_S78_31	1038	5046596	A2a10_S80_25	2131	5035432	F1o10_S81_26	10000	4946150	null	0	0	null	0	0	null	0	0	null	0	0
----ata----	null	0	0	null	0	0	null	0	0	null	0	0	A2a6_S78_31	1040	5046598	A2a10_S80_25	2133	5035434	F1o10_S81_26	9998	4946148	null	0	0	null	0	0	null	0	0	null	0	0
----ctc----	null	0	0	null	0	0	null	0	0	null	0	0	A2a6_S78_31	1042	5046600	A2a10_S80_25	2135	5035436	F1o10_S81_26	9996	4946146	null	0	0	null	0	0	null	0	0	null	0	0
----cac----	null	0	0	null	0	0	null	0	0	null	0	0	A2a6_S78_31	1043	5046601	A2a10_S80_25	2136	5035437	F1o10_S81_26	9995	4946145	null	0	0	null	0	0	null	0	0	null	0	0
----cac----	null	0	0	null	0	0	null	0	0	null	0	0	A2a6_S78_31	1046	5046604	A2a10_S80_25	2139	5035440	F1o10_S81_26	9992	4946142	null	0	0	null	0	0	null	0	0	null	0	0
----gcg----	null	0	0	null	0	0	null	0	0	null	0	0	A2a6_S78_31	1047	5046605	A2a10_S80_25	2140	5035441	F1o10_S81_26	9991	4946141	null	0	0	null	0	0	null	0	0	null	0	0
----gag----	null	0	0	null	0	0	null	0	0	null	0	0	A2a6_S78_31	1048	5046606	A2a10_S80_25	2141	5035442	F1o10_S81_26	9990	4946140	null	0	0	null	0	0	null	0	0	null	0	0
----aca----	null	0	0	null	0	0	null	0	0	null	0	0	A2a6_S78_31	1050	5046608	A2a10_S80_25	2143	5035444	F1o10_S81_26	9988	4946138	null	0	0	null	0	0	null	0	0	null	0	0
----ctc----	null	0	0	null	0	0	null	0	0	null	0	0	A2a6_S78_31	1051	5046609	A2a10_S80_25	2144	5035445	F1o10_S81_26	9987	4946137	null	0	0	null	0	0	null	0	0	null	0	0
----cac----	null	0	0	null	0	0	null	0	0	null	0	0	A2a6_S78_31	1053	5046611	A2a10_S80_25	2146	5035447	F1o10_S81_26	9985	4946135	null	0	0	null	0	0	null	0	0	null	0	0
----tat----	null	0	0	null	0	0	null	0	0	null	0	0	A2a6_S78_31	1054	5046612	A2a10_S80_25	2147	5035448	F1o10_S81_26	9984	4946134	null	0	0	null	0	0	null	0	0	null	0	0
----tct----	null	0	0	null	0	0	null	0	0	null	0	0	A2a6_S78_31	1055	5046613	A2a10_S80_25	2148	5035449	F1o10_S81_26	9983	4946133	null	0	0	null	0	0	null	0	0	null	0	0
----gtg----	null	0	0	null	0	0	null	0	0	null	0	0	A2a6_S78_31	1060	5046618	A2a10_S80_25	2153	5035454	F1o10_S81_26	9978	4946128	null	0	0	null	0	0	null	0	0	null	0	0
----tat----	null	0	0	null	0	0	null	0	0	null	0	0	A2a6_S78_31	1061	5046619	A2a10_S80_25	2154	5035455	F1o10_S81_26	9977	4946127	null	0	0	null	0	0	null	0	0	null	0	0
----cac----	null	0	0	null	0	0	null	0	0	null	0	0	A2a6_S78_31	1063	5046621	A2a10_S80_25	2156	5035457	F1o10_S81_26	9975	4946125	null	0	0	null	0	0	null	0	0	null	0	0
----cac----	null	0	0	null	0	0	null	0	0	null	0	0	A2a6_S78_31	1064	5046622	A2a10_S80_25	2157	5035458	F1o10_S81_26	9974	4946124	null	0	0	null	0	0	null	0	0	null	0	0
----gag----	null	0	0	null	0	0	null	0	0	null	0	0	A2a6_S78_31	1066	5046624	A2a10_S80_25	2159	5035460	F1o10_S81_26	9972	4946122	null	0	0	null	0	0	null	0	0	null	0	0
----tat----	null	0	0	null	0	0	null	0	0	null	0	0	A2a6_S78_31	1067	5046625	A2a10_S80_25	2160	5035461	F1o10_S81_26	9971	4946121	null	0	0	null	0	0	null	0	0	null	0	0
----gcg----	null	0	0	null	0	0	null	0	0	null	0	0	A2a6_S78_31	1070	5046628	A2a10_S80_25	2163	5035464	F1o10_S81_26	9968	4946118	null	0	0	null	0	0	null	0	0	null	0	0
----gcg----	null	0	0	null	0	0	null	0	0	null	0	0	A2a6_S78_31	1073	5046631	A2a10_S80_25	2166	5035467	F1o10_S81_26	9965	4946115	null	0	0	null	0	0	null	0	0	null	0	0
----gag----	null	0	0	null	0	0	null	0	0	null	0	0	A2a6_S78_31	1074	5046632	A2a10_S80_25	2167	5035468	F1o10_S81_26	9964	4946114	null	0	0	null	0	0	null	0	0	null	0	0
----tgt----	null	0	0	null	0	0	null	0	0	null	0	0	A2a6_S78_31	1076	5046634	A2a10_S80_25	2169	5035470	F1o10_S81_26	9962	4946112	null	0	0	null	0	0	null	0	0	null	0	0
----aca----	null	0	0	null	0	0	null	0	0	null	0	0	A2a6_S78_31	1077	5046635	A2a10_S80_25	2170	5035471	F1o10_S81_26	9961	4946111	null	0	0	null	0	0	null	0	0	null	0	0
----tat----	null	0	0	null	0	0	null	0	0	null	0	0	A2a6_S78_31	1078	5046636	A2a10_S80_25	2171	5035472	F1o10_S81_26	9960	4946110	null	0	0	null	0	0	null	0	0	null	0	0
----gag----	null	0	0	null	0	0	null	0	0	null	0	0	A2a6_S78_31	1079	5046637	A2a10_S80_25	2172	5035473	F1o10_S81_26	9959	4946109	null	0	0	null	0	0	null	0	0	null	0	0
----ata----	null	0	0	null	0	0	null	0	0	null	0	0	A2a6_S78_31	1080	5046638	A2a10_S80_25	2173	5035474	F1o10_S81_26	9958	4946108	null	0	0	null	0	0	null	0	0	null	0	0
----aga----	null	0	0	null	0	0	null	0	0	null	0	0	A2a6_S78_31	1081	5046639	A2a10_S80_25	2174	5035475	F1o10_S81_26	9957	4946107	null	0	0	null	0	0	null	0	0	null	0	0
----gag----	null	0	0	null	0	0	null	0	0	null	0	0	A2a6_S78_31	1083	5046641	A2a10_S80_25	2176	5035477	F1o10_S81_26	9955	4946105	null	0	0	null	0	0	null	0	0	null	0	0
----aga----	null	0	0	null	0	0	null	0	0	null	0	0	A2a6_S78_31	1084	5046642	A2a10_S80_25	2177	5035478	F1o10_S81_26	9954	4946104	null	0	0	null	0	0	null	0	0	null	0	0
----aca----	null	0	0	null	0	0	null	0	0	null	0	0	A2a6_S78_31	1085	5046643	A2a10_S80_25	2178	5035479	F1o10_S81_26	9953	4946103	null	0	0	null	0	0	null	0	0	null	0	0
----gag----	null	0	0	null	0	0	null	0	0	null	0	0	A2a6_S78_31	1086	5046644	A2a10_S80_25	2179	5035480	F1o10_S81_26	9952	4946102	null	0	0	null	0	0	null	0	0	null	0	0
----ctc----	null	0	0	null	0	0	null	0	0	null	0	0	A2a6_S78_31	1090	5046648	A2a10_S80_25	2183	5035484	F1o10_S81_26	9948	4946098	null	0	0	null	0	0	null	0	0	null	0	0
----gtg----	null	0	0	null	0	0	null	0	0	null	0	0	A2a6_S78_31	1094	5046652	A2a10_S80_25	2187	5035488	F1o10_S81_26	9944	4946094	null	0	0	null	0	0	null	0	0	null	0	0
----gtg----	null	0	0	null	0	0	null	0	0	null	0	0	A2a6_S78_31	1096	5046654	A2a10_S80_25	2189	5035490	F1o10_S81_26	9942	4946092	null	0	0	null	0	0	null	0	0	null	0	0
----aca----	null	0	0	null	0	0	null	0	0	null	0	0	A2a6_S78_31	1097	5046655	A2a10_S80_25	2190	5035491	F1o10_S81_26	9941	4946091	null	0	0	null	0	0	null	0	0	null	0	0
----tgt----	null	0	0	null	0	0	null	0	0	null	0	0	A2a6_S78_31	1098	5046656	A2a10_S80_25	2191	5035492	F1o10_S81_26	9940	4946090	null	0	0	null	0	0	null	0	0	null	0	0
----tct----	null	0	0	null	0	0	null	0	0	null	0	0	A2a6_S78_31	1099	5046657	A2a10_S80_25	2192	5035493	F1o10_S81_26	9939	4946089	null	0	0	null	0	0	null	0	0	null	0	0
----tct----	null	0	0	null	0	0	null	0	0	null	0	0	A2a6_S78_31	1100	5046658	A2a10_S80_25	2193	5035494	F1o10_S81_26	9938	4946088	null	0	0	null	0	0	null	0	0	null	0	0
----gag----	null	0	0	null	0	0	null	0	0	null	0	0	A2a6_S78_31	1101	5046659	A2a10_S80_25	2194	5035495	F1o10_S81_26	9937	4946087	null	0	0	null	0	0	null	0	0	null	0	0
----tct----	null	0	0	null	0	0	null	0	0	null	0	0	A2a6_S78_31	1102	5046660	A2a10_S80_25	2195	5035496	F1o10_S81_26	9936	4946086	null	0	0	null	0	0	null	0	0	null	0	0
----aga----	null	0	0	null	0	0	null	0	0	null	0	0	A2a6_S78_31	1104	5046662	A2a10_S80_25	2197	5035498	F1o10_S81_26	9934	4946084	null	0	0	null	0	0	null	0	0	null	0	0
----gcg----	null	0	0	null	0	0	null	0	0	null	0	0	A2a6_S78_31	1108	5046666	A2a10_S80_25	2201	5035502	F1o10_S81_26	9930	4946080	null	0	0	null	0	0	null	0	0	null	0	0
----aga----	null	0	0	null	0	0	null	0	0	null	0	0	A2a6_S78_31	1110	5046668	A2a10_S80_25	2203	5035504	F1o10_S81_26	9928	4946078	null	0	0	null	0	0	null	0	0	null	0	0
----aga----	null	0	0	null	0	0	null	0	0	null	0	0	A2a6_S78_31	1116	5046674	A2a10_S80_25	2208	5035509	F1o10_S81_26	9922	4946072	null	0	0	null	0	0	null	0	0	null	0	0
----tat----	null	0	0	null	0	0	null	0	0	null	0	0	A2a6_S78_31	1118	5046676	A2a10_S80_25	2210	5035511	F1o10_S81_26	9920	4946070	null	0	0	null	0	0	null	0	0	null	0	0
----gag----	null	0	0	null	0	0	null	0	0	null	0	0	A2a6_S78_31	1119	5046677	A2a10_S80_25	2211	5035512	F1o10_S81_26	9919	4946069	null	0	0	null	0	0	null	0	0	null	0	0
----tgt----	null	0	0	null	0	0	null	0	0	null	0	0	A2a6_S78_31	1120	5046678	A2a10_S80_25	2212	5035513	F1o10_S81_26	9918	4946068	null	0	0	null	0	0	null	0	0	null	0	0
----gag----	null	0	0	null	0	0	null	0	0	null	0	0	A2a6_S78_31	1122	5046680	A2a10_S80_25	2214	5035515	F1o10_S81_26	9916	4946066	null	0	0	null	0	0	null	0	0	null	0	0
----ctc----	null	0	0	null	0	0	null	0	0	null	0	0	A2a6_S78_31	1127	5046685	A2a10_S80_25	2219	5035520	F1o10_S81_26	9911	4946061	null	0	0	null	0	0	null	0	0	null	0	0
----aga----	null	0	0	null	0	0	null	0	0	null	0	0	A2a6_S78_31	1128	5046686	A2a10_S80_25	2220	5035521	F1o10_S81_26	9910	4946060	null	0	0	null	0	0	null	0	0	null	0	0
----aca----	null	0	0	null	0	0	null	0	0	null	0	0	A2a6_S78_31	1131	5046689	A2a10_S80_25	2223	5035524	F1o10_S81_26	9907	4946057	null	0	0	null	0	0	null	0	0	null	0	0
----c-a----	null	0	0	null	0	0	null	0	0	null	0	0	A2a6_S78_32	680	5049080	null	0	0	F1o10_S81_7	249387	3034854	null	0	0	null	0	0	null	0	0	null	0	0
----c-g----	null	0	0	null	0	0	null	0	0	null	0	0	A2a6_S78_32	719	5049119	null	0	0	F1o10_S81_7	249348	3034815	null	0	0	null	0	0	null	0	0	null	0	0
-c--a-a----	null	0	0	A1o10_S76_32	468	5052828	null	0	0	null	0	0	A2a6_S78_32	1300	5049700	null	0	0	F1o10_S81_7	248767	3034234	null	0	0	null	0	0	null	0	0	null	0	0
-g--t-t----	null	0	0	A1o10_S76_32	470	5052830	null	0	0	null	0	0	A2a6_S78_32	1302	5049702	null	0	0	F1o10_S81_7	248765	3034232	null	0	0	null	0	0	null	0	0	null	0	0
-t--a-a----	null	0	0	A1o10_S76_32	473	5052833	null	0	0	null	0	0	A2a6_S78_32	1305	5049705	null	0	0	F1o10_S81_7	248762	3034229	null	0	0	null	0	0	null	0	0	null	0	0
-g--t-t----	null	0	0	A1o10_S76_32	475	5052835	null	0	0	null	0	0	A2a6_S78_32	1307	5049707	null	0	0	F1o10_S81_7	248760	3034227	null	0	0	null	0	0	null	0	0	null	0	0
-t--c-c----	null	0	0	A1o10_S76_32	476	5052836	null	0	0	null	0	0	A2a6_S78_32	1308	5049708	null	0	0	F1o10_S81_7	248759	3034226	null	0	0	null	0	0	null	0	0	null	0	0
-t--a-a----	null	0	0	A1o10_S76_32	478	5052838	null	0	0	null	0	0	A2a6_S78_32	1310	5049710	null	0	0	F1o10_S81_7	248757	3034224	null	0	0	null	0	0	null	0	0	null	0	0
-t--c-c----	null	0	0	A1o10_S76_32	479	5052839	null	0	0	null	0	0	A2a6_S78_32	1311	5049711	null	0	0	F1o10_S81_7	248756	3034223	null	0	0	null	0	0	null	0	0	null	0	0
-a--g-g----	null	0	0	A1o10_S76_32	480	5052840	null	0	0	null	0	0	A2a6_S78_32	1312	5049712	null	0	0	F1o10_S81_7	248755	3034222	null	0	0	null	0	0	null	0	0	null	0	0
-a--t-t----	null	0	0	A1o10_S76_32	481	5052841	null	0	0	null	0	0	A2a6_S78_32	1313	5049713	null	0	0	F1o10_S81_7	248754	3034221	null	0	0	null	0	0	null	0	0	null	0	0
-t--a-a----	null	0	0	A1o10_S76_32	485	5052845	null	0	0	null	0	0	A2a6_S78_32	1317	5049717	null	0	0	F1o10_S81_7	248750	3034217	null	0	0	null	0	0	null	0	0	null	0	0
-t--c-c----	null	0	0	A1o10_S76_32	486	5052846	null	0	0	null	0	0	A2a6_S78_32	1318	5049718	null	0	0	F1o10_S81_7	248749	3034216	null	0	0	null	0	0	null	0	0	null	0	0
-a--g-g----	null	0	0	A1o10_S76_32	489	5052849	null	0	0	null	0	0	A2a6_S78_32	1321	5049721	null	0	0	F1o10_S81_7	248746	3034213	null	0	0	null	0	0	null	0	0	null	0	0
-t--c-c----	null	0	0	A1o10_S76_32	490	5052850	null	0	0	null	0	0	A2a6_S78_32	1322	5049722	null	0	0	F1o10_S81_7	248745	3034212	null	0	0	null	0	0	null	0	0	null	0	0
-c--a-a----	null	0	0	A1o10_S76_32	493	5052853	null	0	0	null	0	0	A2a6_S78_32	1325	5049725	null	0	0	F1o10_S81_7	248742	3034209	null	0	0	null	0	0	null	0	0	null	0	0
-a--c-c----	null	0	0	A1o10_S76_32	494	5052854	null	0	0	null	0	0	A2a6_S78_32	1326	5049726	null	0	0	F1o10_S81_7	248741	3034208	null	0	0	null	0	0	null	0	0	null	0	0
-c--g-g----	null	0	0	A1o10_S76_32	495	5052855	null	0	0	null	0	0	A2a6_S78_32	1327	5049727	null	0	0	F1o10_S81_7	248740	3034207	null	0	0	null	0	0	null	0	0	null	0	0
-t--g-g----	null	0	0	A1o10_S76_32	496	5052856	null	0	0	null	0	0	A2a6_S78_32	1328	5049728	null	0	0	F1o10_S81_7	248739	3034206	null	0	0	null	0	0	null	0	0	null	0	0
-c--t-t----	null	0	0	A1o10_S76_32	498	5052858	null	0	0	null	0	0	A2a6_S78_32	1330	5049730	null	0	0	F1o10_S81_7	248737	3034204	null	0	0	null	0	0	null	0	0	null	0	0
-a--t-t----	null	0	0	A1o10_S76_32	499	5052859	null	0	0	null	0	0	A2a6_S78_32	1331	5049731	null	0	0	F1o10_S81_7	248736	3034203	null	0	0	null	0	0	null	0	0	null	0	0
-g--a-a----	null	0	0	A1o10_S76_32	500	5052860	null	0	0	null	0	0	A2a6_S78_32	1332	5049732	null	0	0	F1o10_S81_7	248735	3034202	null	0	0	null	0	0	null	0	0	null	0	0
-g--a-a----	null	0	0	A1o10_S76_32	501	5052861	null	0	0	null	0	0	A2a6_S78_32	1333	5049733	null	0	0	F1o10_S81_7	248734	3034201	null	0	0	null	0	0	null	0	0	null	0	0
-t--c-c----	null	0	0	A1o10_S76_32	502	5052862	null	0	0	null	0	0	A2a6_S78_32	1334	5049734	null	0	0	F1o10_S81_7	248733	3034200	null	0	0	null	0	0	null	0	0	null	0	0
-a--t-t----	null	0	0	A1o10_S76_32	504	5052864	null	0	0	null	0	0	A2a6_S78_32	1336	5049736	null	0	0	F1o10_S81_7	248731	3034198	null	0	0	null	0	0	null	0	0	null	0	0
-a--g-g----	null	0	0	A1o10_S76_32	505	5052865	null	0	0	null	0	0	A2a6_S78_32	1337	5049737	null	0	0	F1o10_S81_7	248730	3034197	null	0	0	null	0	0	null	0	0	null	0	0
-a--c-c----	null	0	0	A1o10_S76_32	507	5052867	null	0	0	null	0	0	A2a6_S78_32	1339	5049739	null	0	0	F1o10_S81_7	248728	3034195	null	0	0	null	0	0	null	0	0	null	0	0
-g--a-a----	null	0	0	A1o10_S76_32	514	5052874	null	0	0	null	0	0	A2a6_S78_32	1346	5049746	null	0	0	F1o10_S81_7	248721	3034188	null	0	0	null	0	0	null	0	0	null	0	0
-g--t-t----	null	0	0	A1o10_S76_32	515	5052875	null	0	0	null	0	0	A2a6_S78_32	1347	5049747	null	0	0	F1o10_S81_7	248720	3034187	null	0	0	null	0	0	null	0	0	null	0	0
-a--t-t----	null	0	0	A1o10_S76_32	516	5052876	null	0	0	null	0	0	A2a6_S78_32	1348	5049748	null	0	0	F1o10_S81_7	248719	3034186	null	0	0	null	0	0	null	0	0	null	0	0
-c--a-a----	null	0	0	A1o10_S76_32	517	5052877	null	0	0	null	0	0	A2a6_S78_32	1349	5049749	null	0	0	F1o10_S81_7	248718	3034185	null	0	0	null	0	0	null	0	0	null	0	0
-g--c-c----	null	0	0	A1o10_S76_32	518	5052878	null	0	0	null	0	0	A2a6_S78_32	1350	5049750	null	0	0	F1o10_S81_7	248717	3034184	null	0	0	null	0	0	null	0	0	null	0	0
-t--g-g----	null	0	0	A1o10_S76_32	520	5052880	null	0	0	null	0	0	A2a6_S78_32	1352	5049752	null	0	0	F1o10_S81_7	248715	3034182	null	0	0	null	0	0	null	0	0	null	0	0
-g--a-a----	null	0	0	A1o10_S76_32	521	5052881	null	0	0	null	0	0	A2a6_S78_32	1353	5049753	null	0	0	F1o10_S81_7	248714	3034181	null	0	0	null	0	0	null	0	0	null	0	0
-t--c-c----	null	0	0	A1o10_S76_32	527	5052887	null	0	0	null	0	0	A2a6_S78_32	1359	5049759	null	0	0	F1o10_S81_7	248708	3034175	null	0	0	null	0	0	null	0	0	null	0	0
-c--a-a----	null	0	0	A1o10_S76_32	529	5052889	null	0	0	null	0	0	A2a6_S78_32	1361	5049761	null	0	0	F1o10_S81_7	248706	3034173	null	0	0	null	0	0	null	0	0	null	0	0
-g--a-a----	null	0	0	A1o10_S76_32	531	5052891	null	0	0	null	0	0	A2a6_S78_32	1363	5049763	null	0	0	F1o10_S81_7	248704	3034171	null	0	0	null	0	0	null	0	0	null	0	0
-c--t-t----	null	0	0	A1o10_S76_32	533	5052893	null	0	0	null	0	0	A2a6_S78_32	1365	5049765	null	0	0	F1o10_S81_7	248702	3034169	null	0	0	null	0	0	null	0	0	null	0	0
-c--a-a----	null	0	0	A1o10_S76_32	534	5052894	null	0	0	null	0	0	A2a6_S78_32	1366	5049766	null	0	0	F1o10_S81_7	248701	3034168	null	0	0	null	0	0	null	0	0	null	0	0
-c--t-t----	null	0	0	A1o10_S76_32	535	5052895	null	0	0	null	0	0	A2a6_S78_32	1367	5049767	null	0	0	F1o10_S81_7	248700	3034167	null	0	0	null	0	0	null	0	0	null	0	0
-a--c-c----	null	0	0	A1o10_S76_32	536	5052896	null	0	0	null	0	0	A2a6_S78_32	1368	5049768	null	0	0	F1o10_S81_7	248699	3034166	null	0	0	null	0	0	null	0	0	null	0	0
-c--t-t----	null	0	0	A1o10_S76_32	539	5052899	null	0	0	null	0	0	A2a6_S78_32	1371	5049771	null	0	0	F1o10_S81_7	248696	3034163	null	0	0	null	0	0	null	0	0	null	0	0
-t--c-c----	null	0	0	A1o10_S76_32	541	5052901	null	0	0	null	0	0	A2a6_S78_32	1373	5049773	null	0	0	F1o10_S81_7	248694	3034161	null	0	0	null	0	0	null	0	0	null	0	0
-c--t-t----	null	0	0	A1o10_S76_32	542	5052902	null	0	0	null	0	0	A2a6_S78_32	1374	5049774	null	0	0	F1o10_S81_7	248693	3034160	null	0	0	null	0	0	null	0	0	null	0	0
-c--g-g----	null	0	0	A1o10_S76_32	543	5052903	null	0	0	null	0	0	A2a6_S78_32	1375	5049775	null	0	0	F1o10_S81_7	248692	3034159	null	0	0	null	0	0	null	0	0	null	0	0
-t--g-g----	null	0	0	A1o10_S76_32	544	5052904	null	0	0	null	0	0	A2a6_S78_32	1376	5049776	null	0	0	F1o10_S81_7	248691	3034158	null	0	0	null	0	0	null	0	0	null	0	0
-g--t-t----	null	0	0	A1o10_S76_32	545	5052905	null	0	0	null	0	0	A2a6_S78_32	1377	5049777	null	0	0	F1o10_S81_7	248690	3034157	null	0	0	null	0	0	null	0	0	null	0	0
-g--t-t----	null	0	0	A1o10_S76_32	546	5052906	null	0	0	null	0	0	A2a6_S78_32	1378	5049778	null	0	0	F1o10_S81_7	248689	3034156	null	0	0	null	0	0	null	0	0	null	0	0
-g--c-c----	null	0	0	A1o10_S76_32	549	5052909	null	0	0	null	0	0	A2a6_S78_32	1381	5049781	null	0	0	F1o10_S81_7	248686	3034153	null	0	0	null	0	0	null	0	0	null	0	0
-t--g-g----	null	0	0	A1o10_S76_32	551	5052911	null	0	0	null	0	0	A2a6_S78_32	1383	5049783	null	0	0	F1o10_S81_7	248684	3034151	null	0	0	null	0	0	null	0	0	null	0	0
-t--g-g----	null	0	0	A1o10_S76_32	552	5052912	null	0	0	null	0	0	A2a6_S78_32	1384	5049784	null	0	0	F1o10_S81_7	248683	3034150	null	0	0	null	0	0	null	0	0	null	0	0
-c--t-t----	null	0	0	A1o10_S76_32	553	5052913	null	0	0	null	0	0	A2a6_S78_32	1385	5049785	null	0	0	F1o10_S81_7	248682	3034149	null	0	0	null	0	0	null	0	0	null	0	0
-t--g-g----	null	0	0	A1o10_S76_32	554	5052914	null	0	0	null	0	0	A2a6_S78_32	1386	5049786	null	0	0	F1o10_S81_7	248681	3034148	null	0	0	null	0	0	null	0	0	null	0	0
-c--t-t----	null	0	0	A1o10_S76_32	555	5052915	null	0	0	null	0	0	A2a6_S78_32	1387	5049787	null	0	0	F1o10_S81_7	248680	3034147	null	0	0	null	0	0	null	0	0	null	0	0
-g--t-t----	null	0	0	A1o10_S76_32	557	5052917	null	0	0	null	0	0	A2a6_S78_32	1389	5049789	null	0	0	F1o10_S81_7	248678	3034145	null	0	0	null	0	0	null	0	0	null	0	0
-c--a-a----	null	0	0	A1o10_S76_32	558	5052918	null	0	0	null	0	0	A2a6_S78_32	1390	5049790	null	0	0	F1o10_S81_7	248677	3034144	null	0	0	null	0	0	null	0	0	null	0	0
-g--t-t----	null	0	0	A1o10_S76_32	559	5052919	null	0	0	null	0	0	A2a6_S78_32	1391	5049791	null	0	0	F1o10_S81_7	248676	3034143	null	0	0	null	0	0	null	0	0	null	0	0
-g--a-a----	null	0	0	A1o10_S76_32	560	5052920	null	0	0	null	0	0	A2a6_S78_32	1392	5049792	null	0	0	F1o10_S81_7	248675	3034142	null	0	0	null	0	0	null	0	0	null	0	0
-g--a-a----	null	0	0	A1o10_S76_32	562	5052922	null	0	0	null	0	0	A2a6_S78_32	1394	5049794	null	0	0	F1o10_S81_7	248673	3034140	null	0	0	null	0	0	null	0	0	null	0	0
-t--g-g----	null	0	0	A1o10_S76_32	565	5052925	null	0	0	null	0	0	A2a6_S78_32	1397	5049797	null	0	0	F1o10_S81_7	248670	3034137	null	0	0	null	0	0	null	0	0	null	0	0
-t--a-a----	null	0	0	A1o10_S76_32	566	5052926	null	0	0	null	0	0	A2a6_S78_32	1398	5049798	null	0	0	F1o10_S81_7	248669	3034136	null	0	0	null	0	0	null	0	0	null	0	0
-a--g-g----	null	0	0	A1o10_S76_32	570	5052930	null	0	0	null	0	0	A2a6_S78_32	1402	5049802	null	0	0	F1o10_S81_7	248665	3034132	null	0	0	null	0	0	null	0	0	null	0	0
-t--a-a----	null	0	0	A1o10_S76_32	571	5052931	null	0	0	null	0	0	A2a6_S78_32	1403	5049803	null	0	0	F1o10_S81_7	248664	3034131	null	0	0	null	0	0	null	0	0	null	0	0
-t--a-a----	null	0	0	A1o10_S76_32	572	5052932	null	0	0	null	0	0	A2a6_S78_32	1404	5049804	null	0	0	F1o10_S81_7	248663	3034130	null	0	0	null	0	0	null	0	0	null	0	0
-g--t-t----	null	0	0	A1o10_S76_32	573	5052933	null	0	0	null	0	0	A2a6_S78_32	1405	5049805	null	0	0	F1o10_S81_7	248662	3034129	null	0	0	null	0	0	null	0	0	null	0	0
-g--a-a----	null	0	0	A1o10_S76_32	576	5052936	null	0	0	null	0	0	A2a6_S78_32	1408	5049808	null	0	0	F1o10_S81_7	248659	3034126	null	0	0	null	0	0	null	0	0	null	0	0
-g--c-c----	null	0	0	A1o10_S76_32	578	5052938	null	0	0	null	0	0	A2a6_S78_32	1410	5049810	null	0	0	F1o10_S81_7	248657	3034124	null	0	0	null	0	0	null	0	0	null	0	0
-c--t-t----	null	0	0	A1o10_S76_32	579	5052939	null	0	0	null	0	0	A2a6_S78_32	1411	5049811	null	0	0	F1o10_S81_7	248656	3034123	null	0	0	null	0	0	null	0	0	null	0	0
-g--a-a----	null	0	0	A1o10_S76_32	580	5052940	null	0	0	null	0	0	A2a6_S78_32	1412	5049812	null	0	0	F1o10_S81_7	248655	3034122	null	0	0	null	0	0	null	0	0	null	0	0
-g--t-t----	null	0	0	A1o10_S76_32	581	5052941	null	0	0	null	0	0	A2a6_S78_32	1413	5049813	null	0	0	F1o10_S81_7	248654	3034121	null	0	0	null	0	0	null	0	0	null	0	0
-c--a-a----	null	0	0	A1o10_S76_32	582	5052942	null	0	0	null	0	0	A2a6_S78_32	1414	5049814	null	0	0	F1o10_S81_7	248653	3034120	null	0	0	null	0	0	null	0	0	null	0	0
-t--a-a----	null	0	0	A1o10_S76_32	583	5052943	null	0	0	null	0	0	A2a6_S78_32	1415	5049815	null	0	0	F1o10_S81_7	248652	3034119	null	0	0	null	0	0	null	0	0	null	0	0
-g--c-c----	null	0	0	A1o10_S76_32	584	5052944	null	0	0	null	0	0	A2a6_S78_32	1416	5049816	null	0	0	F1o10_S81_7	248651	3034118	null	0	0	null	0	0	null	0	0	null	0	0
-a--c-c----	null	0	0	A1o10_S76_32	585	5052945	null	0	0	null	0	0	A2a6_S78_32	1417	5049817	null	0	0	F1o10_S81_7	248650	3034117	null	0	0	null	0	0	null	0	0	null	0	0
-c--a-a----	null	0	0	A1o10_S76_32	588	5052948	null	0	0	null	0	0	A2a6_S78_32	1420	5049820	null	0	0	F1o10_S81_7	248647	3034114	null	0	0	null	0	0	null	0	0	null	0	0
-g--c-c----	null	0	0	A1o10_S76_32	589	5052949	null	0	0	null	0	0	A2a6_S78_32	1421	5049821	null	0	0	F1o10_S81_7	248646	3034113	null	0	0	null	0	0	null	0	0	null	0	0
-t--g-g----	null	0	0	A1o10_S76_32	592	5052952	null	0	0	null	0	0	A2a6_S78_32	1424	5049824	null	0	0	F1o10_S81_7	248643	3034110	null	0	0	null	0	0	null	0	0	null	0	0
-g--a-a----	null	0	0	A1o10_S76_32	593	5052953	null	0	0	null	0	0	A2a6_S78_32	1425	5049825	null	0	0	F1o10_S81_7	248642	3034109	null	0	0	null	0	0	null	0	0	null	0	0
-t--g-g----	null	0	0	A1o10_S76_32	595	5052955	null	0	0	null	0	0	A2a6_S78_32	1427	5049827	null	0	0	F1o10_S81_7	248640	3034107	null	0	0	null	0	0	null	0	0	null	0	0
-a--t-t----	null	0	0	A1o10_S76_32	601	5052961	null	0	0	null	0	0	A2a6_S78_32	1433	5049833	null	0	0	F1o10_S81_7	248634	3034101	null	0	0	null	0	0	null	0	0	null	0	0
-t--g-g----	null	0	0	A1o10_S76_32	602	5052962	null	0	0	null	0	0	A2a6_S78_32	1434	5049834	null	0	0	F1o10_S81_7	248633	3034100	null	0	0	null	0	0	null	0	0	null	0	0
-t--c-c----	null	0	0	A1o10_S76_32	603	5052963	null	0	0	null	0	0	A2a6_S78_32	1435	5049835	null	0	0	F1o10_S81_7	248632	3034099	null	0	0	null	0	0	null	0	0	null	0	0
-t--g-g----	null	0	0	A1o10_S76_32	605	5052965	null	0	0	null	0	0	A2a6_S78_32	1437	5049837	null	0	0	F1o10_S81_7	248630	3034097	null	0	0	null	0	0	null	0	0	null	0	0
-t--g-g----	null	0	0	A1o10_S76_32	606	5052966	null	0	0	null	0	0	A2a6_S78_32	1438	5049838	null	0	0	F1o10_S81_7	248629	3034096	null	0	0	null	0	0	null	0	0	null	0	0
-a--g-g----	null	0	0	A1o10_S76_32	607	5052967	null	0	0	null	0	0	A2a6_S78_32	1439	5049839	null	0	0	F1o10_S81_7	248628	3034095	null	0	0	null	0	0	null	0	0	null	0	0
-a--g-g----	null	0	0	A1o10_S76_32	608	5052968	null	0	0	null	0	0	A2a6_S78_32	1440	5049840	null	0	0	F1o10_S81_7	248627	3034094	null	0	0	null	0	0	null	0	0	null	0	0
-t--c-c----	null	0	0	A1o10_S76_32	610	5052970	null	0	0	null	0	0	A2a6_S78_32	1442	5049842	null	0	0	F1o10_S81_7	248625	3034092	null	0	0	null	0	0	null	0	0	null	0	0
-g--t-t----	null	0	0	A1o10_S76_32	611	5052971	null	0	0	null	0	0	A2a6_S78_32	1443	5049843	null	0	0	F1o10_S81_7	248624	3034091	null	0	0	null	0	0	null	0	0	null	0	0
-a--g-g----	null	0	0	A1o10_S76_32	612	5052972	null	0	0	null	0	0	A2a6_S78_32	1444	5049844	null	0	0	F1o10_S81_7	248623	3034090	null	0	0	null	0	0	null	0	0	null	0	0
-t--c-c----	null	0	0	A1o10_S76_32	614	5052974	null	0	0	null	0	0	A2a6_S78_32	1446	5049846	null	0	0	F1o10_S81_7	248621	3034088	null	0	0	null	0	0	null	0	0	null	0	0
-a--g-g----	null	0	0	A1o10_S76_32	617	5052977	null	0	0	null	0	0	A2a6_S78_32	1449	5049849	null	0	0	F1o10_S81_7	248618	3034085	null	0	0	null	0	0	null	0	0	null	0	0
-t--c-c----	null	0	0	A1o10_S76_32	618	5052978	null	0	0	null	0	0	A2a6_S78_32	1450	5049850	null	0	0	F1o10_S81_7	248617	3034084	null	0	0	null	0	0	null	0	0	null	0	0
-c--a-a----	null	0	0	A1o10_S76_32	620	5052980	null	0	0	null	0	0	A2a6_S78_32	1452	5049852	null	0	0	F1o10_S81_7	248615	3034082	null	0	0	null	0	0	null	0	0	null	0	0
-t--c-c----	null	0	0	A1o10_S76_32	622	5052982	null	0	0	null	0	0	A2a6_S78_32	1454	5049854	null	0	0	F1o10_S81_7	248613	3034080	null	0	0	null	0	0	null	0	0	null	0	0
--g------aa	null	0	0	null	0	0	A2o10_S79_33	1095	5050765	null	0	0	null	0	0	null	0	0	F1o10_S81_7	248473	3033940	null	0	0	null	0	0	F2o6_S82_31	1291	5051627	F2o10_S84_33	1291	5051849
-ag--------	null	0	0	A1o10_S76_33	816	5054166	A2o10_S79_34	816	5051582	null	0	0	null	0	0	null	0	0	null	0	0	null	0	0	null	0	0	null	0	0	null	0	0
--g----c---	null	0	0	null	0	0	A2o10_S79_17	105067	4585628	null	0	0	null	0	0	null	0	0	null	0	0	F2a6_S83_17	87989	4634454	null	0	0	null	0	0	null	0	0
---c-c--tc-	null	0	0	null	0	0	null	0	0	A2o6_S77_2	512917	1111415	null	0	0	A2a10_S80_3	512917	1832511	null	0	0	null	0	0	F2a10_S85_17	87968	4655476	F2o6_S82_3	512968	1981363	null	0	0
---g-g--tg-	null	0	0	null	0	0	null	0	0	A2o6_S77_2	512920	1111418	null	0	0	A2a10_S80_3	512920	1832514	null	0	0	null	0	0	F2a10_S85_17	87971	4655479	F2o6_S82_3	512971	1981366	null	0	0
---c-c--tc-	null	0	0	null	0	0	null	0	0	A2o6_S77_2	512921	1111419	null	0	0	A2a10_S80_3	512921	1832515	null	0	0	null	0	0	F2a10_S85_17	87972	4655480	F2o6_S82_3	512972	1981367	null	0	0
---g-g--tg-	null	0	0	null	0	0	null	0	0	A2o6_S77_2	512922	1111420	null	0	0	A2a10_S80_3	512922	1832516	null	0	0	null	0	0	F2a10_S85_17	87973	4655481	F2o6_S82_3	512973	1981368	null	0	0
---a-a--ga-	null	0	0	null	0	0	null	0	0	A2o6_S77_2	512923	1111421	null	0	0	A2a10_S80_3	512923	1832517	null	0	0	null	0	0	F2a10_S85_17	87974	4655482	F2o6_S82_3	512974	1981369	null	0	0
---a-a--ca-	null	0	0	null	0	0	null	0	0	A2o6_S77_2	512924	1111422	null	0	0	A2a10_S80_3	512924	1832518	null	0	0	null	0	0	F2a10_S85_17	87975	4655483	F2o6_S82_3	512975	1981370	null	0	0
---c-c--gc-	null	0	0	null	0	0	null	0	0	A2o6_S77_2	512925	1111423	null	0	0	A2a10_S80_3	512925	1832519	null	0	0	null	0	0	F2a10_S85_17	87976	4655484	F2o6_S82_3	512976	1981371	null	0	0
---a-a--ta-	null	0	0	null	0	0	null	0	0	A2o6_S77_2	512927	1111425	null	0	0	A2a10_S80_3	512927	1832521	null	0	0	null	0	0	F2a10_S85_17	87978	4655486	F2o6_S82_3	512978	1981373	null	0	0
---a-a--ca-	null	0	0	null	0	0	null	0	0	A2o6_S77_2	512928	1111426	null	0	0	A2a10_S80_3	512928	1832522	null	0	0	null	0	0	F2a10_S85_17	87979	4655487	F2o6_S82_3	512979	1981374	null	0	0
---t-t--ct-	null	0	0	null	0	0	null	0	0	A2o6_S77_2	512929	1111427	null	0	0	A2a10_S80_3	512929	1832523	null	0	0	null	0	0	F2a10_S85_17	87980	4655488	F2o6_S82_3	512980	1981375	null	0	0
----c-a--c-	null	0	0	null	0	0	null	0	0	null	0	0	A2a6_S78_25	95	4981588	null	0	0	F1o10_S81_26	11154	4947304	null	0	0	null	0	0	F2o6_S82_24	95	4983524	null	0	0
-------g--a	null	0	0	null	0	0	null	0	0	null	0	0	null	0	0	null	0	0	null	0	0	F2a6_S83_25	16795	4995424	null	0	0	null	0	0	F2o10_S84_23	24884	4983983
---g---a---	null	0	0	null	0	0	null	0	0	A2o6_S77_27	2561	5045192	null	0	0	null	0	0	null	0	0	F2a6_S83_29	4151	5038102	null	0	0	null	0	0	null	0	0
---t---c---	null	0	0	null	0	0	null	0	0	A2o6_S77_27	2562	5045193	null	0	0	null	0	0	null	0	0	F2a6_S83_29	4152	5038103	null	0	0	null	0	0	null	0	0
---a---t---	null	0	0	null	0	0	null	0	0	A2o6_S77_27	2565	5045196	null	0	0	null	0	0	null	0	0	F2a6_S83_29	4155	5038106	null	0	0	null	0	0	null	0	0
---c---a---	null	0	0	null	0	0	null	0	0	A2o6_S77_27	2569	5045200	null	0	0	null	0	0	null	0	0	F2a6_S83_29	4159	5038110	null	0	0	null	0	0	null	0	0
---a---t---	null	0	0	null	0	0	null	0	0	A2o6_S77_27	2570	5045201	null	0	0	null	0	0	null	0	0	F2a6_S83_29	4160	5038111	null	0	0	null	0	0	null	0	0
---a---c---	null	0	0	null	0	0	null	0	0	A2o6_S77_27	2572	5045203	null	0	0	null	0	0	null	0	0	F2a6_S83_29	4162	5038113	null	0	0	null	0	0	null	0	0
---g---a---	null	0	0	null	0	0	null	0	0	A2o6_S77_27	2573	5045204	null	0	0	null	0	0	null	0	0	F2a6_S83_29	4163	5038114	null	0	0	null	0	0	null	0	0
---c---g---	null	0	0	null	0	0	null	0	0	A2o6_S77_27	2574	5045205	null	0	0	null	0	0	null	0	0	F2a6_S83_29	4164	5038115	null	0	0	null	0	0	null	0	0
---t---c---	null	0	0	null	0	0	null	0	0	A2o6_S77_27	2575	5045206	null	0	0	null	0	0	null	0	0	F2a6_S83_29	4165	5038116	null	0	0	null	0	0	null	0	0
---g---t---	null	0	0	null	0	0	null	0	0	A2o6_S77_27	2576	5045207	null	0	0	null	0	0	null	0	0	F2a6_S83_29	4166	5038117	null	0	0	null	0	0	null	0	0
---c---g---	null	0	0	null	0	0	null	0	0	A2o6_S77_27	2577	5045208	null	0	0	null	0	0	null	0	0	F2a6_S83_29	4167	5038118	null	0	0	null	0	0	null	0	0
---g---a---	null	0	0	null	0	0	null	0	0	A2o6_S77_27	2582	5045213	null	0	0	null	0	0	null	0	0	F2a6_S83_29	4172	5038123	null	0	0	null	0	0	null	0	0
---g---c---	null	0	0	null	0	0	null	0	0	A2o6_S77_27	2583	5045214	null	0	0	null	0	0	null	0	0	F2a6_S83_29	4173	5038124	null	0	0	null	0	0	null	0	0
---a---g---	null	0	0	null	0	0	null	0	0	A2o6_S77_27	2585	5045216	null	0	0	null	0	0	null	0	0	F2a6_S83_29	4175	5038126	null	0	0	null	0	0	null	0	0
---c---a---	null	0	0	null	0	0	null	0	0	A2o6_S77_27	2586	5045217	null	0	0	null	0	0	null	0	0	F2a6_S83_29	4176	5038127	null	0	0	null	0	0	null	0	0
---g---a---	null	0	0	null	0	0	null	0	0	A2o6_S77_27	2588	5045219	null	0	0	null	0	0	null	0	0	F2a6_S83_29	4178	5038129	null	0	0	null	0	0	null	0	0
---g---a---	null	0	0	null	0	0	null	0	0	A2o6_S77_27	2589	5045220	null	0	0	null	0	0	null	0	0	F2a6_S83_29	4179	5038130	null	0	0	null	0	0	null	0	0
---c---t---	null	0	0	null	0	0	null	0	0	A2o6_S77_27	2595	5045226	null	0	0	null	0	0	null	0	0	F2a6_S83_29	4185	5038136	null	0	0	null	0	0	null	0	0
---t---a---	null	0	0	null	0	0	null	0	0	A2o6_S77_27	2596	5045227	null	0	0	null	0	0	null	0	0	F2a6_S83_29	4186	5038137	null	0	0	null	0	0	null	0	0
---t---c---	null	0	0	null	0	0	null	0	0	A2o6_S77_27	2597	5045228	null	0	0	null	0	0	null	0	0	F2a6_S83_29	4187	5038138	null	0	0	null	0	0	null	0	0
---c---a---	null	0	0	null	0	0	null	0	0	A2o6_S77_27	2598	5045229	null	0	0	null	0	0	null	0	0	F2a6_S83_29	4188	5038139	null	0	0	null	0	0	null	0	0
---t---g---	null	0	0	null	0	0	null	0	0	A2o6_S77_27	2599	5045230	null	0	0	null	0	0	null	0	0	F2a6_S83_29	4189	5038140	null	0	0	null	0	0	null	0	0
---g---a---	null	0	0	null	0	0	null	0	0	A2o6_S77_27	2600	5045231	null	0	0	null	0	0	null	0	0	F2a6_S83_29	4190	5038141	null	0	0	null	0	0	null	0	0
---a---t---	null	0	0	null	0	0	null	0	0	A2o6_S77_27	2603	5045234	null	0	0	null	0	0	null	0	0	F2a6_S83_29	4193	5038144	null	0	0	null	0	0	null	0	0
---c---t---	null	0	0	null	0	0	null	0	0	A2o6_S77_27	2604	5045235	null	0	0	null	0	0	null	0	0	F2a6_S83_29	4194	5038145	null	0	0	null	0	0	null	0	0
---c---a---	null	0	0	null	0	0	null	0	0	A2o6_S77_27	2605	5045236	null	0	0	null	0	0	null	0	0	F2a6_S83_29	4195	5038146	null	0	0	null	0	0	null	0	0
---a---c---	null	0	0	null	0	0	null	0	0	A2o6_S77_27	2606	5045237	null	0	0	null	0	0	null	0	0	F2a6_S83_29	4196	5038147	null	0	0	null	0	0	null	0	0
---a---c---	null	0	0	null	0	0	null	0	0	A2o6_S77_27	2607	5045238	null	0	0	null	0	0	null	0	0	F2a6_S83_29	4197	5038148	null	0	0	null	0	0	null	0	0
---g---c---	null	0	0	null	0	0	null	0	0	A2o6_S77_27	2610	5045241	null	0	0	null	0	0	null	0	0	F2a6_S83_29	4200	5038151	null	0	0	null	0	0	null	0	0
---t---c---	null	0	0	null	0	0	null	0	0	A2o6_S77_27	2611	5045242	null	0	0	null	0	0	null	0	0	F2a6_S83_29	4201	5038152	null	0	0	null	0	0	null	0	0
---c---t---	null	0	0	null	0	0	null	0	0	A2o6_S77_27	2612	5045243	null	0	0	null	0	0	null	0	0	F2a6_S83_29	4202	5038153	null	0	0	null	0	0	null	0	0
---t---c---	null	0	0	null	0	0	null	0	0	A2o6_S77_27	2615	5045246	null	0	0	null	0	0	null	0	0	F2a6_S83_29	4205	5038156	null	0	0	null	0	0	null	0	0
---a---g---	null	0	0	null	0	0	null	0	0	A2o6_S77_27	2616	5045247	null	0	0	null	0	0	null	0	0	F2a6_S83_29	4206	5038157	null	0	0	null	0	0	null	0	0
---g---t---	null	0	0	null	0	0	null	0	0	A2o6_S77_27	2618	5045249	null	0	0	null	0	0	null	0	0	F2a6_S83_29	4208	5038159	null	0	0	null	0	0	null	0	0
---c---a---	null	0	0	null	0	0	null	0	0	A2o6_S77_27	2619	5045250	null	0	0	null	0	0	null	0	0	F2a6_S83_29	4209	5038160	null	0	0	null	0	0	null	0	0
---c---t---	null	0	0	null	0	0	null	0	0	A2o6_S77_27	2620	5045251	null	0	0	null	0	0	null	0	0	F2a6_S83_29	4210	5038161	null	0	0	null	0	0	null	0	0
---t---c---	null	0	0	null	0	0	null	0	0	A2o6_S77_27	2623	5045254	null	0	0	null	0	0	null	0	0	F2a6_S83_29	4213	5038164	null	0	0	null	0	0	null	0	0
---a---t---	null	0	0	null	0	0	null	0	0	A2o6_S77_27	2625	5045256	null	0	0	null	0	0	null	0	0	F2a6_S83_29	4215	5038166	null	0	0	null	0	0	null	0	0
---a---g---	null	0	0	null	0	0	null	0	0	A2o6_S77_27	2629	5045260	null	0	0	null	0	0	null	0	0	F2a6_S83_29	4219	5038170	null	0	0	null	0	0	null	0	0
---c---a---	null	0	0	null	0	0	null	0	0	A2o6_S77_27	2631	5045262	null	0	0	null	0	0	null	0	0	F2a6_S83_29	4221	5038172	null	0	0	null	0	0	null	0	0
---t---a---	null	0	0	null	0	0	null	0	0	A2o6_S77_27	2636	5045267	null	0	0	null	0	0	null	0	0	F2a6_S83_29	4224	5038175	null	0	0	null	0	0	null	0	0
---g---a---	null	0	0	null	0	0	null	0	0	A2o6_S77_27	2637	5045268	null	0	0	null	0	0	null	0	0	F2a6_S83_29	4225	5038176	null	0	0	null	0	0	null	0	0
---g---a---	null	0	0	null	0	0	null	0	0	A2o6_S77_27	2638	5045269	null	0	0	null	0	0	null	0	0	F2a6_S83_29	4226	5038177	null	0	0	null	0	0	null	0	0
---g---a---	null	0	0	null	0	0	null	0	0	A2o6_S77_27	2639	5045270	null	0	0	null	0	0	null	0	0	F2a6_S83_29	4227	5038178	null	0	0	null	0	0	null	0	0
---a---g---	null	0	0	null	0	0	null	0	0	A2o6_S77_27	2642	5045273	null	0	0	null	0	0	null	0	0	F2a6_S83_29	4230	5038181	null	0	0	null	0	0	null	0	0
---a---c---	null	0	0	null	0	0	null	0	0	A2o6_S77_27	2643	5045274	null	0	0	null	0	0	null	0	0	F2a6_S83_29	4231	5038182	null	0	0	null	0	0	null	0	0
---a---g---	null	0	0	null	0	0	null	0	0	A2o6_S77_27	2645	5045276	null	0	0	null	0	0	null	0	0	F2a6_S83_29	4233	5038184	null	0	0	null	0	0	null	0	0
---t---g---	null	0	0	null	0	0	null	0	0	A2o6_S77_27	2646	5045277	null	0	0	null	0	0	null	0	0	F2a6_S83_29	4234	5038185	null	0	0	null	0	0	null	0	0
---g---c---	null	0	0	null	0	0	null	0	0	A2o6_S77_27	2647	5045278	null	0	0	null	0	0	null	0	0	F2a6_S83_29	4235	5038186	null	0	0	null	0	0	null	0	0
---t---a---	null	0	0	null	0	0	null	0	0	A2o6_S77_27	2648	5045279	null	0	0	null	0	0	null	0	0	F2a6_S83_29	4236	5038187	null	0	0	null	0	0	null	0	0
---g---a---	null	0	0	null	0	0	null	0	0	A2o6_S77_27	2650	5045281	null	0	0	null	0	0	null	0	0	F2a6_S83_29	4238	5038189	null	0	0	null	0	0	null	0	0
---t---a---	null	0	0	null	0	0	null	0	0	A2o6_S77_27	2651	5045282	null	0	0	null	0	0	null	0	0	F2a6_S83_29	4239	5038190	null	0	0	null	0	0	null	0	0
---g---a---	null	0	0	null	0	0	null	0	0	A2o6_S77_27	2653	5045284	null	0	0	null	0	0	null	0	0	F2a6_S83_29	4241	5038192	null	0	0	null	0	0	null	0	0
---a---t---	null	0	0	null	0	0	null	0	0	A2o6_S77_27	2656	5045287	null	0	0	null	0	0	null	0	0	F2a6_S83_29	4244	5038195	null	0	0	null	0	0	null	0	0
---a---c---	null	0	0	null	0	0	null	0	0	A2o6_S77_27	2658	5045289	null	0	0	null	0	0	null	0	0	F2a6_S83_29	4246	5038197	null	0	0	null	0	0	null	0	0
---g---a---	null	0	0	null	0	0	null	0	0	A2o6_S77_27	2659	5045290	null	0	0	null	0	0	null	0	0	F2a6_S83_29	4247	5038198	null	0	0	null	0	0	null	0	0
---g---a---	null	0	0	null	0	0	null	0	0	A2o6_S77_27	2660	5045291	null	0	0	null	0	0	null	0	0	F2a6_S83_29	4248	5038199	null	0	0	null	0	0	null	0	0
---g---a---	null	0	0	null	0	0	null	0	0	A2o6_S77_27	2662	5045293	null	0	0	null	0	0	null	0	0	F2a6_S83_29	4250	5038201	null	0	0	null	0	0	null	0	0
---g---a---	null	0	0	null	0	0	null	0	0	A2o6_S77_27	2663	5045294	null	0	0	null	0	0	null	0	0	F2a6_S83_29	4251	5038202	null	0	0	null	0	0	null	0	0
---a---c---	null	0	0	null	0	0	null	0	0	A2o6_S77_27	2665	5045296	null	0	0	null	0	0	null	0	0	F2a6_S83_29	4253	5038204	null	0	0	null	0	0	null	0	0
---a---c---	null	0	0	null	0	0	null	0	0	A2o6_S77_27	2666	5045297	null	0	0	null	0	0	null	0	0	F2a6_S83_29	4254	5038205	null	0	0	null	0	0	null	0	0
---a---t---	null	0	0	null	0	0	null	0	0	A2o6_S77_27	2668	5045299	null	0	0	null	0	0	null	0	0	F2a6_S83_29	4256	5038207	null	0	0	null	0	0	null	0	0
---c---g---	null	0	0	null	0	0	null	0	0	A2o6_S77_27	2670	5045301	null	0	0	null	0	0	null	0	0	F2a6_S83_29	4258	5038209	null	0	0	null	0	0	null	0	0
---t---a---	null	0	0	null	0	0	null	0	0	A2o6_S77_27	2671	5045302	null	0	0	null	0	0	null	0	0	F2a6_S83_29	4259	5038210	null	0	0	null	0	0	null	0	0
---a---c---	null	0	0	null	0	0	null	0	0	A2o6_S77_27	2673	5045304	null	0	0	null	0	0	null	0	0	F2a6_S83_29	4261	5038212	null	0	0	null	0	0	null	0	0
---a---g---	null	0	0	null	0	0	null	0	0	A2o6_S77_27	2674	5045305	null	0	0	null	0	0	null	0	0	F2a6_S83_29	4262	5038213	null	0	0	null	0	0	null	0	0
---t---g---	null	0	0	null	0	0	null	0	0	A2o6_S77_27	2676	5045307	null	0	0	null	0	0	null	0	0	F2a6_S83_29	4264	5038215	null	0	0	null	0	0	null	0	0
---t---a---	null	0	0	null	0	0	null	0	0	A2o6_S77_27	2677	5045308	null	0	0	null	0	0	null	0	0	F2a6_S83_29	4265	5038216	null	0	0	null	0	0	null	0	0
---c---g---	null	0	0	null	0	0	null	0	0	A2o6_S77_27	2679	5045310	null	0	0	null	0	0	null	0	0	F2a6_S83_29	4267	5038218	null	0	0	null	0	0	null	0	0
---a---g---	null	0	0	null	0	0	null	0	0	A2o6_S77_27	2680	5045311	null	0	0	null	0	0	null	0	0	F2a6_S83_29	4268	5038219	null	0	0	null	0	0	null	0	0
---a---t---	null	0	0	null	0	0	null	0	0	A2o6_S77_27	2681	5045312	null	0	0	null	0	0	null	0	0	F2a6_S83_29	4269	5038220	null	0	0	null	0	0	null	0	0
---a---g---	null	0	0	null	0	0	null	0	0	A2o6_S77_27	2683	5045314	null	0	0	null	0	0	null	0	0	F2a6_S83_29	4271	5038222	null	0	0	null	0	0	null	0	0
---t---g---	null	0	0	null	0	0	null	0	0	A2o6_S77_27	2685	5045316	null	0	0	null	0	0	null	0	0	F2a6_S83_29	4273	5038224	null	0	0	null	0	0	null	0	0
---t---c---	null	0	0	null	0	0	null	0	0	A2o6_S77_27	2686	5045317	null	0	0	null	0	0	null	0	0	F2a6_S83_29	4274	5038225	null	0	0	null	0	0	null	0	0
---c---t---	null	0	0	null	0	0	null	0	0	A2o6_S77_27	2687	5045318	null	0	0	null	0	0	null	0	0	F2a6_S83_29	4275	5038226	null	0	0	null	0	0	null	0	0
---c---a---	null	0	0	null	0	0	null	0	0	A2o6_S77_27	2688	5045319	null	0	0	null	0	0	null	0	0	F2a6_S83_29	4276	5038227	null	0	0	null	0	0	null	0	0
---a---t---	null	0	0	null	0	0	null	0	0	A2o6_S77_27	2689	5045320	null	0	0	null	0	0	null	0	0	F2a6_S83_29	4277	5038228	null	0	0	null	0	0	null	0	0
---t---g---	null	0	0	null	0	0	null	0	0	A2o6_S77_27	2691	5045322	null	0	0	null	0	0	null	0	0	F2a6_S83_29	4279	5038230	null	0	0	null	0	0	null	0	0
---t---g---	null	0	0	null	0	0	null	0	0	A2o6_S77_27	2694	5045325	null	0	0	null	0	0	null	0	0	F2a6_S83_29	4282	5038233	null	0	0	null	0	0	null	0	0
---c---g---	null	0	0	null	0	0	null	0	0	A2o6_S77_27	2697	5045328	null	0	0	null	0	0	null	0	0	F2a6_S83_29	4285	5038236	null	0	0	null	0	0	null	0	0
---c---a---	null	0	0	null	0	0	null	0	0	A2o6_S77_27	2698	5045329	null	0	0	null	0	0	null	0	0	F2a6_S83_29	4286	5038237	null	0	0	null	0	0	null	0	0
---c---t---	null	0	0	null	0	0	null	0	0	A2o6_S77_27	2699	5045330	null	0	0	null	0	0	null	0	0	F2a6_S83_29	4287	5038238	null	0	0	null	0	0	null	0	0
---c---g---	null	0	0	null	0	0	null	0	0	A2o6_S77_27	2700	5045331	null	0	0	null	0	0	null	0	0	F2a6_S83_29	4288	5038239	null	0	0	null	0	0	null	0	0
---g---a---	null	0	0	null	0	0	null	0	0	A2o6_S77_27	2702	5045333	null	0	0	null	0	0	null	0	0	F2a6_S83_29	4290	5038241	null	0	0	null	0	0	null	0	0
---t---c---	null	0	0	null	0	0	null	0	0	A2o6_S77_27	2704	5045335	null	0	0	null	0	0	null	0	0	F2a6_S83_29	4292	5038243	null	0	0	null	0	0	null	0	0
---t---g---	null	0	0	null	0	0	null	0	0	A2o6_S77_27	2706	5045337	null	0	0	null	0	0	null	0	0	F2a6_S83_29	4294	5038245	null	0	0	null	0	0	null	0	0
---g---t---	null	0	0	null	0	0	null	0	0	A2o6_S77_27	2708	5045339	null	0	0	null	0	0	null	0	0	F2a6_S83_29	4296	5038247	null	0	0	null	0	0	null	0	0
---c---a---	null	0	0	null	0	0	null	0	0	A2o6_S77_27	2709	5045340	null	0	0	null	0	0	null	0	0	F2a6_S83_29	4297	5038248	null	0	0	null	0	0	null	0	0
---g---a---	null	0	0	null	0	0	null	0	0	A2o6_S77_27	2710	5045341	null	0	0	null	0	0	null	0	0	F2a6_S83_29	4298	5038249	null	0	0	null	0	0	null	0	0
---g---a---	null	0	0	null	0	0	null	0	0	A2o6_S77_27	2711	5045342	null	0	0	null	0	0	null	0	0	F2a6_S83_29	4299	5038250	null	0	0	null	0	0	null	0	0
---c---a---	null	0	0	null	0	0	null	0	0	A2o6_S77_27	2712	5045343	null	0	0	null	0	0	null	0	0	F2a6_S83_29	4300	5038251	null	0	0	null	0	0	null	0	0
---a---c---	null	0	0	null	0	0	null	0	0	A2o6_S77_27	2713	5045344	null	0	0	null	0	0	null	0	0	F2a6_S83_29	4301	5038252	null	0	0	null	0	0	null	0	0
---a---c---	null	0	0	null	0	0	null	0	0	A2o6_S77_27	2718	5045349	null	0	0	null	0	0	null	0	0	F2a6_S83_29	4306	5038257	null	0	0	null	0	0	null	0	0
---t---a---	null	0	0	null	0	0	null	0	0	A2o6_S77_27	2719	5045350	null	0	0	null	0	0	null	0	0	F2a6_S83_29	4307	5038258	null	0	0	null	0	0	null	0	0
---a---g---	null	0	0	null	0	0	null	0	0	A2o6_S77_27	2720	5045351	null	0	0	null	0	0	null	0	0	F2a6_S83_29	4308	5038259	null	0	0	null	0	0	null	0	0
---t---g---	null	0	0	null	0	0	null	0	0	A2o6_S77_27	2721	5045352	null	0	0	null	0	0	null	0	0	F2a6_S83_29	4309	5038260	null	0	0	null	0	0	null	0	0
---t---a---	null	0	0	null	0	0	null	0	0	A2o6_S77_27	2725	5045356	null	0	0	null	0	0	null	0	0	F2a6_S83_29	4313	5038264	null	0	0	null	0	0	null	0	0
---g---a---	null	0	0	null	0	0	null	0	0	A2o6_S77_27	2726	5045357	null	0	0	null	0	0	null	0	0	F2a6_S83_29	4314	5038265	null	0	0	null	0	0	null	0	0
---c---t---	null	0	0	null	0	0	null	0	0	A2o6_S77_27	2727	5045358	null	0	0	null	0	0	null	0	0	F2a6_S83_29	4315	5038266	null	0	0	null	0	0	null	0	0
---t---c---	null	0	0	null	0	0	null	0	0	A2o6_S77_27	2728	5045359	null	0	0	null	0	0	null	0	0	F2a6_S83_29	4316	5038267	null	0	0	null	0	0	null	0	0
---a---c---	null	0	0	null	0	0	null	0	0	A2o6_S77_27	2731	5045362	null	0	0	null	0	0	null	0	0	F2a6_S83_29	4319	5038270	null	0	0	null	0	0	null	0	0
---g---a---	null	0	0	null	0	0	null	0	0	A2o6_S77_27	2732	5045363	null	0	0	null	0	0	null	0	0	F2a6_S83_29	4320	5038271	null	0	0	null	0	0	null	0	0
---g---t---	null	0	0	null	0	0	null	0	0	A2o6_S77_27	2733	5045364	null	0	0	null	0	0	null	0	0	F2a6_S83_29	4321	5038272	null	0	0	null	0	0	null	0	0
---g---c---	null	0	0	null	0	0	null	0	0	A2o6_S77_27	2736	5045367	null	0	0	null	0	0	null	0	0	F2a6_S83_29	4324	5038275	null	0	0	null	0	0	null	0	0
---a---t---	null	0	0	null	0	0	null	0	0	A2o6_S77_27	2738	5045369	null	0	0	null	0	0	null	0	0	F2a6_S83_29	4326	5038277	null	0	0	null	0	0	null	0	0
---g---c---	null	0	0	null	0	0	null	0	0	A2o6_S77_27	2741	5045372	null	0	0	null	0	0	null	0	0	F2a6_S83_29	4329	5038280	null	0	0	null	0	0	null	0	0
---c---g---	null	0	0	null	0	0	null	0	0	A2o6_S77_27	2742	5045373	null	0	0	null	0	0	null	0	0	F2a6_S83_29	4330	5038281	null	0	0	null	0	0	null	0	0
---t---a---	null	0	0	null	0	0	null	0	0	A2o6_S77_27	2743	5045374	null	0	0	null	0	0	null	0	0	F2a6_S83_29	4331	5038282	null	0	0	null	0	0	null	0	0
---g---c---	null	0	0	null	0	0	null	0	0	A2o6_S77_27	2744	5045375	null	0	0	null	0	0	null	0	0	F2a6_S83_29	4332	5038283	null	0	0	null	0	0	null	0	0
---c---t---	null	0	0	null	0	0	null	0	0	A2o6_S77_27	2746	5045377	null	0	0	null	0	0	null	0	0	F2a6_S83_29	4334	5038285	null	0	0	null	0	0	null	0	0
---g---c---	null	0	0	null	0	0	null	0	0	A2o6_S77_27	2747	5045378	null	0	0	null	0	0	null	0	0	F2a6_S83_29	4335	5038286	null	0	0	null	0	0	null	0	0
---g---a---	null	0	0	null	0	0	null	0	0	A2o6_S77_27	2748	5045379	null	0	0	null	0	0	null	0	0	F2a6_S83_29	4336	5038287	null	0	0	null	0	0	null	0	0
---a---g---	null	0	0	null	0	0	null	0	0	A2o6_S77_27	2750	5045381	null	0	0	null	0	0	null	0	0	F2a6_S83_29	4338	5038289	null	0	0	null	0	0	null	0	0
---c---g---	null	0	0	null	0	0	null	0	0	A2o6_S77_27	2751	5045382	null	0	0	null	0	0	null	0	0	F2a6_S83_29	4339	5038290	null	0	0	null	0	0	null	0	0
---c---t---	null	0	0	null	0	0	null	0	0	A2o6_S77_27	2755	5045386	null	0	0	null	0	0	null	0	0	F2a6_S83_29	4343	5038294	null	0	0	null	0	0	null	0	0
gggggaggggg	Ancestor_S75_29	2243	5046708	A1o10_S76_27	2243	5039687	A2o10_S79_29	2243	5042292	A2o6_S77_28	2243	5047810	A2a6_S78_29	2243	5038855	A2a10_S80_29	462	5043681	F1o10_S81_34	2243	5042940	F2a6_S83_30	2243	5040815	F2a10_S85_28	2243	5047960	F2o6_S82_28	2243	5041797	F2o10_S84_30	2243	5045683
aaaaataaaaa	Ancestor_S75_29	2245	5046710	A1o10_S76_27	2245	5039689	A2o10_S79_29	2245	5042294	A2o6_S77_28	2245	5047812	A2a6_S78_29	2245	5038857	A2a10_S80_29	464	5043683	F1o10_S81_34	2245	5042942	F2a6_S83_30	2245	5040817	F2a10_S85_28	2245	5047962	F2o6_S82_28	2245	5041799	F2o10_S84_30	2245	5045685
cccccaccccc	Ancestor_S75_29	2247	5046712	A1o10_S76_27	2247	5039691	A2o10_S79_29	2247	5042296	A2o6_S77_28	2247	5047814	A2a6_S78_29	2247	5038859	A2a10_S80_29	466	5043685	F1o10_S81_34	2247	5042944	F2a6_S83_30	2247	5040819	F2a10_S85_28	2247	5047964	F2o6_S82_28	2247	5041801	F2o10_S84_30	2247	5045687
ccccctccccc	Ancestor_S75_29	2248	5046713	A1o10_S76_27	2248	5039692	A2o10_S79_29	2248	5042297	A2o6_S77_28	2248	5047815	A2a6_S78_29	2248	5038860	A2a10_S80_29	467	5043686	F1o10_S81_34	2248	5042945	F2a6_S83_30	2248	5040820	F2a10_S85_28	2248	5047965	F2o6_S82_28	2248	5041802	F2o10_S84_30	2248	5045688
cccccaccccc	Ancestor_S75_29	2251	5046716	A1o10_S76_27	2251	5039695	A2o10_S79_29	2251	5042300	A2o6_S77_28	2251	5047818	A2a6_S78_29	2251	5038863	A2a10_S80_29	470	5043689	F1o10_S81_34	2251	5042948	F2a6_S83_30	2251	5040823	F2a10_S85_28	2251	5047968	F2o6_S82_28	2251	5041805	F2o10_S84_30	2251	5045691
cccccaccccc	Ancestor_S75_29	2253	5046718	A1o10_S76_27	2253	5039697	A2o10_S79_29	2253	5042302	A2o6_S77_28	2253	5047820	A2a6_S78_29	2253	5038865	A2a10_S80_29	472	5043691	F1o10_S81_34	2253	5042950	F2a6_S83_30	2253	5040825	F2a10_S85_28	2253	5047970	F2o6_S82_28	2253	5041807	F2o10_S84_30	2253	5045693
aaaaataaaaa	Ancestor_S75_29	2254	5046719	A1o10_S76_27	2254	5039698	A2o10_S79_29	2254	5042303	A2o6_S77_28	2254	5047821	A2a6_S78_29	2254	5038866	A2a10_S80_29	473	5043692	F1o10_S81_34	2254	5042951	F2a6_S83_30	2254	5040826	F2a10_S85_28	2254	5047971	F2o6_S82_28	2254	5041808	F2o10_S84_30	2254	5045694
tttttcttttt	Ancestor_S75_29	2255	5046720	A1o10_S76_27	2255	5039699	A2o10_S79_29	2255	5042304	A2o6_S77_28	2255	5047822	A2a6_S78_29	2255	5038867	A2a10_S80_29	474	5043693	F1o10_S81_34	2255	5042952	F2a6_S83_30	2255	5040827	F2a10_S85_28	2255	5047972	F2o6_S82_28	2255	5041809	F2o10_S84_30	2255	5045695
cccccgccccc	Ancestor_S75_29	2256	5046721	A1o10_S76_27	2256	5039700	A2o10_S79_29	2256	5042305	A2o6_S77_28	2256	5047823	A2a6_S78_29	2256	5038868	A2a10_S80_29	475	5043694	F1o10_S81_34	2256	5042953	F2a6_S83_30	2256	5040828	F2a10_S85_28	2256	5047973	F2o6_S82_28	2256	5041810	F2o10_S84_30	2256	5045696
cccccgccccc	Ancestor_S75_29	2261	5046726	A1o10_S76_27	2261	5039705	A2o10_S79_29	2261	5042310	A2o6_S77_28	2261	5047828	A2a6_S78_29	2261	5038873	A2a10_S80_29	480	5043699	F1o10_S81_34	2261	5042958	F2a6_S83_30	2261	5040833	F2a10_S85_28	2261	5047978	F2o6_S82_28	2261	5041815	F2o10_S84_30	2261	5045701
gggggaggggg	Ancestor_S75_29	2263	5046728	A1o10_S76_27	2263	5039707	A2o10_S79_29	2263	5042312	A2o6_S77_28	2263	5047830	A2a6_S78_29	2263	5038875	A2a10_S80_29	482	5043701	F1o10_S81_34	2263	5042960	F2a6_S83_30	2263	5040835	F2a10_S85_28	2263	5047980	F2o6_S82_28	2263	5041817	F2o10_S84_30	2263	5045703
tttttattttt	Ancestor_S75_29	2264	5046729	A1o10_S76_27	2264	5039708	A2o10_S79_29	2264	5042313	A2o6_S77_28	2264	5047831	A2a6_S78_29	2264	5038876	A2a10_S80_29	483	5043702	F1o10_S81_34	2264	5042961	F2a6_S83_30	2264	5040836	F2a10_S85_28	2264	5047981	F2o6_S82_28	2264	5041818	F2o10_S84_30	2264	5045704
aaaaacaaaaa	Ancestor_S75_29	2271	5046736	A1o10_S76_27	2271	5039715	A2o10_S79_29	2271	5042320	A2o6_S77_28	2271	5047838	A2a6_S78_29	2271	5038883	A2a10_S80_29	490	5043709	F1o10_S81_34	2271	5042968	F2a6_S83_30	2271	5040843	F2a10_S85_28	2271	5047988	F2o6_S82_28	2271	5041825	F2o10_S84_30	2271	5045711
ccccctccccc	Ancestor_S75_29	2272	5046737	A1o10_S76_27	2272	5039716	A2o10_S79_29	2272	5042321	A2o6_S77_28	2272	5047839	A2a6_S78_29	2272	5038884	A2a10_S80_29	491	5043710	F1o10_S81_34	2272	5042969	F2a6_S83_30	2272	5040844	F2a10_S85_28	2272	5047989	F2o6_S82_28	2272	5041826	F2o10_S84_30	2272	5045712
ccccctccccc	Ancestor_S75_29	2273	5046738	A1o10_S76_27	2273	5039717	A2o10_S79_29	2273	5042322	A2o6_S77_28	2273	5047840	A2a6_S78_29	2273	5038885	A2a10_S80_29	492	5043711	F1o10_S81_34	2273	5042970	F2a6_S83_30	2273	5040845	F2a10_S85_28	2273	5047990	F2o6_S82_28	2273	5041827	F2o10_S84_30	2273	5045713
ccccctccccc	Ancestor_S75_29	2275	5046740	A1o10_S76_27	2275	5039719	A2o10_S79_29	2275	5042324	A2o6_S77_28	2275	5047842	A2a6_S78_29	2275	5038887	A2a10_S80_29	494	5043713	F1o10_S81_34	2275	5042972	F2a6_S83_30	2275	5040847	F2a10_S85_28	2275	5047992	F2o6_S82_28	2275	5041829	F2o10_S84_30	2275	5045715
tttttgttttt	Ancestor_S75_29	2279	5046744	A1o10_S76_27	2279	5039723	A2o10_S79_29	2279	5042328	A2o6_S77_28	2279	5047846	A2a6_S78_29	2279	5038891	A2a10_S80_29	498	5043717	F1o10_S81_34	2279	5042976	F2a6_S83_30	2279	5040851	F2a10_S85_28	2279	5047996	F2o6_S82_28	2279	5041833	F2o10_S84_30	2279	5045719
aaaaagaaaaa	Ancestor_S75_29	2282	5046747	A1o10_S76_27	2282	5039726	A2o10_S79_29	2282	5042331	A2o6_S77_28	2282	5047849	A2a6_S78_29	2282	5038894	A2a10_S80_29	501	5043720	F1o10_S81_34	2282	5042979	F2a6_S83_30	2282	5040854	F2a10_S85_28	2282	5047999	F2o6_S82_28	2282	5041836	F2o10_S84_30	2282	5045722
ccccctccccc	Ancestor_S75_29	2283	5046748	A1o10_S76_27	2283	5039727	A2o10_S79_29	2283	5042332	A2o6_S77_28	2283	5047850	A2a6_S78_29	2283	5038895	A2a10_S80_29	507	5043726	F1o10_S81_34	2283	5042980	F2a6_S83_30	2283	5040855	F2a10_S85_28	2283	5048000	F2o6_S82_28	2283	5041837	F2o10_S84_30	2283	5045723
aaaaagaaaaa	Ancestor_S75_29	2286	5046751	A1o10_S76_27	2286	5039730	A2o10_S79_29	2286	5042335	A2o6_S77_28	2286	5047853	A2a6_S78_29	2286	5038898	A2a10_S80_29	510	5043729	F1o10_S81_34	2286	5042983	F2a6_S83_30	2286	5040858	F2a10_S85_28	2286	5048003	F2o6_S82_28	2286	5041840	F2o10_S84_30	2286	5045726
tttttgttttt	Ancestor_S75_29	2287	5046752	A1o10_S76_27	2287	5039731	A2o10_S79_29	2287	5042336	A2o6_S77_28	2287	5047854	A2a6_S78_29	2287	5038899	A2a10_S80_29	511	5043730	F1o10_S81_34	2287	5042984	F2a6_S83_30	2287	5040859	F2a10_S85_28	2287	5048004	F2o6_S82_28	2287	5041841	F2o10_S84_30	2287	5045727
gggggaggggg	Ancestor_S75_29	2292	5046757	A1o10_S76_27	2292	5039736	A2o10_S79_29	2292	5042341	A2o6_S77_28	2292	5047859	A2a6_S78_29	2292	5038904	A2a10_S80_29	516	5043735	F1o10_S81_34	2292	5042989	F2a6_S83_30	2292	5040864	F2a10_S85_28	2292	5048009	F2o6_S82_28	2292	5041846	F2o10_S84_30	2292	5045732
cccccgccccc	Ancestor_S75_29	2294	5046759	A1o10_S76_27	2294	5039738	A2o10_S79_29	2294	5042343	A2o6_S77_28	2294	5047861	A2a6_S78_29	2294	5038906	A2a10_S80_29	518	5043737	F1o10_S81_34	2294	5042991	F2a6_S83_30	2294	5040866	F2a10_S85_28	2294	5048011	F2o6_S82_28	2294	5041848	F2o10_S84_30	2294	5045734
gggggaggggg	Ancestor_S75_29	2295	5046760	A1o10_S76_27	2295	5039739	A2o10_S79_29	2295	5042344	A2o6_S77_28	2295	5047862	A2a6_S78_29	2295	5038907	A2a10_S80_29	519	5043738	F1o10_S81_34	2295	5042992	F2a6_S83_30	2295	5040867	F2a10_S85_28	2295	5048012	F2o6_S82_28	2295	5041849	F2o10_S84_30	2295	5045735
ccccctccccc	Ancestor_S75_29	2296	5046761	A1o10_S76_27	2296	5039740	A2o10_S79_29	2296	5042345	A2o6_S77_28	2296	5047863	A2a6_S78_29	2296	5038908	A2a10_S80_29	520	5043739	F1o10_S81_34	2296	5042993	F2a6_S83_30	2296	5040868	F2a10_S85_28	2296	5048013	F2o6_S82_28	2296	5041850	F2o10_S84_30	2296	5045736
tttttcttttt	Ancestor_S75_29	2297	5046762	A1o10_S76_27	2297	5039741	A2o10_S79_29	2297	5042346	A2o6_S77_28	2297	5047864	A2a6_S78_29	2297	5038909	A2a10_S80_29	521	5043740	F1o10_S81_34	2297	5042994	F2a6_S83_30	2297	5040869	F2a10_S85_28	2297	5048014	F2o6_S82_28	2297	5041851	F2o10_S84_30	2297	5045737
gggggaggggg	Ancestor_S75_29	2298	5046763	A1o10_S76_27	2298	5039742	A2o10_S79_29	2298	5042347	A2o6_S77_28	2298	5047865	A2a6_S78_29	2298	5038910	A2a10_S80_29	522	5043741	F1o10_S81_34	2298	5042995	F2a6_S83_30	2298	5040870	F2a10_S85_28	2298	5048015	F2o6_S82_28	2298	5041852	F2o10_S84_30	2298	5045738
cccccgccccc	Ancestor_S75_29	2299	5046764	A1o10_S76_27	2299	5039743	A2o10_S79_29	2299	5042348	A2o6_S77_28	2299	5047866	A2a6_S78_29	2299	5038911	A2a10_S80_29	523	5043742	F1o10_S81_34	2299	5042996	F2a6_S83_30	2299	5040871	F2a10_S85_28	2299	5048016	F2o6_S82_28	2299	5041853	F2o10_S84_30	2299	5045739
aaaaacaaaaa	Ancestor_S75_29	2300	5046765	A1o10_S76_27	2300	5039744	A2o10_S79_29	2300	5042349	A2o6_S77_28	2300	5047867	A2a6_S78_29	2300	5038912	A2a10_S80_29	524	5043743	F1o10_S81_34	2300	5042997	F2a6_S83_30	2300	5040872	F2a10_S85_28	2300	5048017	F2o6_S82_28	2300	5041854	F2o10_S84_30	2300	5045740
ccccctccccc	Ancestor_S75_29	2301	5046766	A1o10_S76_27	2301	5039745	A2o10_S79_29	2301	5042350	A2o6_S77_28	2301	5047868	A2a6_S78_29	2301	5038913	A2a10_S80_29	525	5043744	F1o10_S81_34	2301	5042998	F2a6_S83_30	2301	5040873	F2a10_S85_28	2301	5048018	F2o6_S82_28	2301	5041855	F2o10_S84_30	2301	5045741
ccccctccccc	Ancestor_S75_29	2302	5046767	A1o10_S76_27	2302	5039746	A2o10_S79_29	2302	5042351	A2o6_S77_28	2302	5047869	A2a6_S78_29	2302	5038914	A2a10_S80_29	526	5043745	F1o10_S81_34	2302	5042999	F2a6_S83_30	2302	5040874	F2a10_S85_28	2302	5048019	F2o6_S82_28	2302	5041856	F2o10_S84_30	2302	5045742
aaaaagaaaaa	Ancestor_S75_29	2305	5046770	A1o10_S76_27	2305	5039749	A2o10_S79_29	2305	5042354	A2o6_S77_28	2305	5047872	A2a6_S78_29	2305	5038917	A2a10_S80_29	529	5043748	F1o10_S81_34	2305	5043002	F2a6_S83_30	2305	5040877	F2a10_S85_28	2305	5048022	F2o6_S82_28	2305	5041859	F2o10_S84_30	2305	5045745
tttttcttttt	Ancestor_S75_29	2307	5046772	A1o10_S76_27	2307	5039751	A2o10_S79_29	2307	5042356	A2o6_S77_28	2307	5047874	A2a6_S78_29	2307	5038919	A2a10_S80_29	531	5043750	F1o10_S81_34	2307	5043004	F2a6_S83_30	2307	5040879	F2a10_S85_28	2307	5048024	F2o6_S82_28	2307	5041861	F2o10_S84_30	2307	5045747
cccccaccccc	Ancestor_S75_29	2309	5046774	A1o10_S76_27	2309	5039753	A2o10_S79_29	2309	5042358	A2o6_S77_28	2309	5047876	A2a6_S78_29	2309	5038921	A2a10_S80_29	535	5043754	F1o10_S81_34	2309	5043006	F2a6_S83_30	2309	5040881	F2a10_S85_28	2309	5048026	F2o6_S82_28	2309	5041863	F2o10_S84_30	2309	5045749
gggggaggggg	Ancestor_S75_29	2315	5046780	A1o10_S76_27	2315	5039759	A2o10_S79_29	2315	5042364	A2o6_S77_28	2315	5047882	A2a6_S78_29	2315	5038927	A2a10_S80_29	541	5043760	F1o10_S81_34	2315	5043012	F2a6_S83_30	2315	5040887	F2a10_S85_28	2315	5048032	F2o6_S82_28	2315	5041869	F2o10_S84_30	2315	5045755
gggggaggggg	Ancestor_S75_29	2316	5046781	A1o10_S76_27	2316	5039760	A2o10_S79_29	2316	5042365	A2o6_S77_28	2316	5047883	A2a6_S78_29	2316	5038928	A2a10_S80_29	542	5043761	F1o10_S81_34	2316	5043013	F2a6_S83_30	2316	5040888	F2a10_S85_28	2316	5048033	F2o6_S82_28	2316	5041870	F2o10_S84_30	2316	5045756
aaaaataaaaa	Ancestor_S75_29	2317	5046782	A1o10_S76_27	2317	5039761	A2o10_S79_29	2317	5042366	A2o6_S77_28	2317	5047884	A2a6_S78_29	2317	5038929	A2a10_S80_29	543	5043762	F1o10_S81_34	2317	5043014	F2a6_S83_30	2317	5040889	F2a10_S85_28	2317	5048034	F2o6_S82_28	2317	5041871	F2o10_S84_30	2317	5045757
gggggaggggg	Ancestor_S75_29	2320	5046785	A1o10_S76_27	2320	5039764	A2o10_S79_29	2320	5042369	A2o6_S77_28	2320	5047887	A2a6_S78_29	2320	5038932	A2a10_S80_29	548	5043767	F1o10_S81_34	2320	5043017	F2a6_S83_30	2320	5040892	F2a10_S85_28	2320	5048037	F2o6_S82_28	2320	5041874	F2o10_S84_30	2320	5045760
aaaaagaaaaa	Ancestor_S75_29	2322	5046787	A1o10_S76_27	2322	5039766	A2o10_S79_29	2322	5042371	A2o6_S77_28	2322	5047889	A2a6_S78_29	2322	5038934	A2a10_S80_29	550	5043769	F1o10_S81_34	2322	5043019	F2a6_S83_30	2322	5040894	F2a10_S85_28	2322	5048039	F2o6_S82_28	2322	5041876	F2o10_S84_30	2322	5045762
gggggcggggg	Ancestor_S75_29	2324	5046789	A1o10_S76_27	2324	5039768	A2o10_S79_29	2324	5042373	A2o6_S77_28	2324	5047891	A2a6_S78_29	2324	5038936	A2a10_S80_29	552	5043771	F1o10_S81_34	2324	5043021	F2a6_S83_30	2324	5040896	F2a10_S85_28	2324	5048041	F2o6_S82_28	2324	5041878	F2o10_S84_30	2324	5045764
ccccctccccc	Ancestor_S75_29	2327	5046792	A1o10_S76_27	2327	5039771	A2o10_S79_29	2327	5042376	A2o6_S77_28	2327	5047894	A2a6_S78_29	2327	5038939	A2a10_S80_29	555	5043774	F1o10_S81_34	2327	5043024	F2a6_S83_30	2327	5040899	F2a10_S85_28	2327	5048044	F2o6_S82_28	2327	5041881	F2o10_S84_30	2327	5045767
aaaaacaaaaa	Ancestor_S75_29	2329	5046794	A1o10_S76_27	2329	5039773	A2o10_S79_29	2329	5042378	A2o6_S77_28	2329	5047896	A2a6_S78_29	2329	5038941	A2a10_S80_29	557	5043776	F1o10_S81_34	2329	5043026	F2a6_S83_30	2329	5040901	F2a10_S85_28	2329	5048046	F2o6_S82_28	2329	5041883	F2o10_S84_30	2329	5045769
cccccaccccc	Ancestor_S75_29	2331	5046796	A1o10_S76_27	2331	5039775	A2o10_S79_29	2331	5042380	A2o6_S77_28	2331	5047898	A2a6_S78_29	2331	5038943	A2a10_S80_29	559	5043778	F1o10_S81_34	2331	5043028	F2a6_S83_30	2331	5040903	F2a10_S85_28	2331	5048048	F2o6_S82_28	2331	5041885	F2o10_S84_30	2331	5045771
cccccgccccc	Ancestor_S75_29	2334	5046799	A1o10_S76_27	2334	5039778	A2o10_S79_29	2334	5042383	A2o6_S77_28	2334	5047901	A2a6_S78_29	2334	5038946	A2a10_S80_29	561	5043780	F1o10_S81_34	2334	5043031	F2a6_S83_30	2334	5040906	F2a10_S85_28	2334	5048051	F2o6_S82_28	2334	5041888	F2o10_S84_30	2334	5045774
cccccaccccc	Ancestor_S75_29	2335	5046800	A1o10_S76_27	2335	5039779	A2o10_S79_29	2335	5042384	A2o6_S77_28	2335	5047902	A2a6_S78_29	2335	5038947	A2a10_S80_29	562	5043781	F1o10_S81_34	2335	5043032	F2a6_S83_30	2335	5040907	F2a10_S85_28	2335	5048052	F2o6_S82_28	2335	5041889	F2o10_S84_30	2335	5045775
gggggtggggg	Ancestor_S75_29	2337	5046802	A1o10_S76_27	2337	5039781	A2o10_S79_29	2337	5042386	A2o6_S77_28	2337	5047904	A2a6_S78_29	2337	5038949	A2a10_S80_29	564	5043783	F1o10_S81_34	2337	5043034	F2a6_S83_30	2337	5040909	F2a10_S85_28	2337	5048054	F2o6_S82_28	2337	5041891	F2o10_S84_30	2337	5045777
tttttcttttt	Ancestor_S75_29	2338	5046803	A1o10_S76_27	2338	5039782	A2o10_S79_29	2338	5042387	A2o6_S77_28	2338	5047905	A2a6_S78_29	2338	5038950	A2a10_S80_29	565	5043784	F1o10_S81_34	2338	5043035	F2a6_S83_30	2338	5040910	F2a10_S85_28	2338	5048055	F2o6_S82_28	2338	5041892	F2o10_S84_30	2338	5045778
tttttcttttt	Ancestor_S75_29	2339	5046804	A1o10_S76_27	2339	5039783	A2o10_S79_29	2339	5042388	A2o6_S77_28	2339	5047906	A2a6_S78_29	2339	5038951	A2a10_S80_29	566	5043785	F1o10_S81_34	2339	5043036	F2a6_S83_30	2339	5040911	F2a10_S85_28	2339	5048056	F2o6_S82_28	2339	5041893	F2o10_S84_30	2339	5045779
gggggaggggg	Ancestor_S75_29	2341	5046806	A1o10_S76_27	2341	5039785	A2o10_S79_29	2341	5042390	A2o6_S77_28	2341	5047908	A2a6_S78_29	2341	5038953	A2a10_S80_29	568	5043787	F1o10_S81_34	2341	5043038	F2a6_S83_30	2341	5040913	F2a10_S85_28	2341	5048058	F2o6_S82_28	2341	5041895	F2o10_S84_30	2341	5045781
tttttattttt	Ancestor_S75_29	2343	5046808	A1o10_S76_27	2343	5039787	A2o10_S79_29	2343	5042392	A2o6_S77_28	2343	5047910	A2a6_S78_29	2343	5038955	A2a10_S80_29	570	5043789	F1o10_S81_34	2343	5043040	F2a6_S83_30	2343	5040915	F2a10_S85_28	2343	5048060	F2o6_S82_28	2343	5041897	F2o10_S84_30	2343	5045783
tttttattttt	Ancestor_S75_29	2344	5046809	A1o10_S76_27	2344	5039788	A2o10_S79_29	2344	5042393	A2o6_S77_28	2344	5047911	A2a6_S78_29	2344	5038956	A2a10_S80_29	571	5043790	F1o10_S81_34	2344	5043041	F2a6_S83_30	2344	5040916	F2a10_S85_28	2344	5048061	F2o6_S82_28	2344	5041898	F2o10_S84_30	2344	5045784
gggggcggggg	Ancestor_S75_29	2345	5046810	A1o10_S76_27	2345	5039789	A2o10_S79_29	2345	5042394	A2o6_S77_28	2345	5047912	A2a6_S78_29	2345	5038957	A2a10_S80_29	572	5043791	F1o10_S81_34	2345	5043042	F2a6_S83_30	2345	5040917	F2a10_S85_28	2345	5048062	F2o6_S82_28	2345	5041899	F2o10_S84_30	2345	5045785
gggggaggggg	Ancestor_S75_29	2346	5046811	A1o10_S76_27	2346	5039790	A2o10_S79_29	2346	5042395	A2o6_S77_28	2346	5047913	A2a6_S78_29	2346	5038958	A2a10_S80_29	573	5043792	F1o10_S81_34	2346	5043043	F2a6_S83_30	2346	5040918	F2a10_S85_28	2346	5048063	F2o6_S82_28	2346	5041900	F2o10_S84_30	2346	5045786
cccccaccccc	Ancestor_S75_29	2347	5046812	A1o10_S76_27	2347	5039791	A2o10_S79_29	2347	5042396	A2o6_S77_28	2347	5047914	A2a6_S78_29	2347	5038959	A2a10_S80_29	574	5043793	F1o10_S81_34	2347	5043044	F2a6_S83_30	2347	5040919	F2a10_S85_28	2347	5048064	F2o6_S82_28	2347	5041901	F2o10_S84_30	2347	5045787
ccccctccccc	Ancestor_S75_29	2352	5046817	A1o10_S76_27	2352	5039796	A2o10_S79_29	2352	5042401	A2o6_S77_28	2352	5047919	A2a6_S78_29	2352	5038964	A2a10_S80_29	579	5043798	F1o10_S81_34	2352	5043049	F2a6_S83_30	2352	5040924	F2a10_S85_28	2352	5048069	F2o6_S82_28	2352	5041906	F2o10_S84_30	2352	5045792
ccccctccccc	Ancestor_S75_29	2356	5046821	A1o10_S76_27	2356	5039800	A2o10_S79_29	2356	5042405	A2o6_S77_28	2356	5047923	A2a6_S78_29	2356	5038968	A2a10_S80_29	590	5043809	F1o10_S81_34	2356	5043053	F2a6_S83_30	2356	5040928	F2a10_S85_28	2356	5048073	F2o6_S82_28	2356	5041910	F2o10_S84_30	2356	5045796
tttttcttttt	Ancestor_S75_29	2358	5046823	A1o10_S76_27	2358	5039802	A2o10_S79_29	2358	5042407	A2o6_S77_28	2358	5047925	A2a6_S78_29	2358	5038970	A2a10_S80_29	592	5043811	F1o10_S81_34	2358	5043055	F2a6_S83_30	2358	5040930	F2a10_S85_28	2358	5048075	F2o6_S82_28	2358	5041912	F2o10_S84_30	2358	5045798
ccccctccccc	Ancestor_S75_29	2360	5046825	A1o10_S76_27	2360	5039804	A2o10_S79_29	2360	5042409	A2o6_S77_28	2360	5047927	A2a6_S78_29	2360	5038972	A2a10_S80_29	594	5043813	F1o10_S81_34	2360	5043057	F2a6_S83_30	2360	5040932	F2a10_S85_28	2360	5048077	F2o6_S82_28	2360	5041914	F2o10_S84_30	2360	5045800
aaaaataaaaa	Ancestor_S75_29	2363	5046828	A1o10_S76_27	2363	5039807	A2o10_S79_29	2363	5042412	A2o6_S77_28	2363	5047930	A2a6_S78_29	2363	5038975	A2a10_S80_29	597	5043816	F1o10_S81_34	2363	5043060	F2a6_S83_30	2363	5040935	F2a10_S85_28	2363	5048080	F2o6_S82_28	2363	5041917	F2o10_S84_30	2363	5045803
aaaaacaaaaa	Ancestor_S75_29	2365	5046830	A1o10_S76_27	2365	5039809	A2o10_S79_29	2365	5042414	A2o6_S77_28	2365	5047932	A2a6_S78_29	2365	5038977	A2a10_S80_29	599	5043818	F1o10_S81_34	2365	5043062	F2a6_S83_30	2365	5040937	F2a10_S85_28	2365	5048082	F2o6_S82_28	2365	5041919	F2o10_S84_30	2365	5045805
tttttattttt	Ancestor_S75_29	2368	5046833	A1o10_S76_27	2368	5039812	A2o10_S79_29	2368	5042417	A2o6_S77_28	2368	5047935	A2a6_S78_29	2368	5038980	A2a10_S80_29	602	5043821	F1o10_S81_34	2368	5043065	F2a6_S83_30	2368	5040940	F2a10_S85_28	2368	5048085	F2o6_S82_28	2368	5041922	F2o10_S84_30	2368	5045808
ccccctccccc	Ancestor_S75_29	2369	5046834	A1o10_S76_27	2369	5039813	A2o10_S79_29	2369	5042418	A2o6_S77_28	2369	5047936	A2a6_S78_29	2369	5038981	A2a10_S80_29	603	5043822	F1o10_S81_34	2369	5043066	F2a6_S83_30	2369	5040941	F2a10_S85_28	2369	5048086	F2o6_S82_28	2369	5041923	F2o10_S84_30	2369	5045809
aaaaataaaaa	Ancestor_S75_29	2370	5046835	A1o10_S76_27	2370	5039814	A2o10_S79_29	2370	5042419	A2o6_S77_28	2370	5047937	A2a6_S78_29	2370	5038982	A2a10_S80_29	604	5043823	F1o10_S81_34	2370	5043067	F2a6_S83_30	2370	5040942	F2a10_S85_28	2370	5048087	F2o6_S82_28	2370	5041924	F2o10_S84_30	2370	5045810
cccccgccccc	Ancestor_S75_29	2373	5046838	A1o10_S76_27	2373	5039817	A2o10_S79_29	2373	5042422	A2o6_S77_28	2373	5047940	A2a6_S78_29	2373	5038985	A2a10_S80_29	607	5043826	F1o10_S81_34	2373	5043070	F2a6_S83_30	2373	5040945	F2a10_S85_28	2373	5048090	F2o6_S82_28	2373	5041927	F2o10_S84_30	2373	5045813
aaaaagaaaaa	Ancestor_S75_29	2378	5046843	A1o10_S76_27	2378	5039822	A2o10_S79_29	2378	5042427	A2o6_S77_28	2378	5047945	A2a6_S78_29	2378	5038990	A2a10_S80_29	612	5043831	F1o10_S81_34	2378	5043075	F2a6_S83_30	2378	5040950	F2a10_S85_28	2378	5048095	F2o6_S82_28	2378	5041932	F2o10_S84_30	2378	5045818
tttttgttttt	Ancestor_S75_29	2383	5046848	A1o10_S76_27	2383	5039827	A2o10_S79_29	2383	5042432	A2o6_S77_28	2383	5047950	A2a6_S78_29	2383	5038995	A2a10_S80_29	617	5043836	F1o10_S81_34	2383	5043080	F2a6_S83_30	2383	5040955	F2a10_S85_28	2383	5048100	F2o6_S82_28	2383	5041937	F2o10_S84_30	2383	5045823
ccccctccccc	Ancestor_S75_29	2384	5046849	A1o10_S76_27	2384	5039828	A2o10_S79_29	2384	5042433	A2o6_S77_28	2384	5047951	A2a6_S78_29	2384	5038996	A2a10_S80_29	618	5043837	F1o10_S81_34	2384	5043081	F2a6_S83_30	2384	5040956	F2a10_S85_28	2384	5048101	F2o6_S82_28	2384	5041938	F2o10_S84_30	2384	5045824
ccccctccccc	Ancestor_S75_29	2387	5046852	A1o10_S76_27	2387	5039831	A2o10_S79_29	2387	5042436	A2o6_S77_28	2387	5047954	A2a6_S78_29	2387	5038999	A2a10_S80_29	621	5043840	F1o10_S81_34	2387	5043084	F2a6_S83_30	2387	5040959	F2a10_S85_28	2387	5048104	F2o6_S82_28	2387	5041941	F2o10_S84_30	2387	5045827
tttttcttttt	Ancestor_S75_29	2389	5046854	A1o10_S76_27	2389	5039833	A2o10_S79_29	2389	5042438	A2o6_S77_28	2389	5047956	A2a6_S78_29	2389	5039001	A2a10_S80_29	623	5043842	F1o10_S81_34	2389	5043086	F2a6_S83_30	2389	5040961	F2a10_S85_28	2389	5048106	F2o6_S82_28	2389	5041943	F2o10_S84_30	2389	5045829
aaaaataaaaa	Ancestor_S75_29	2391	5046856	A1o10_S76_27	2391	5039835	A2o10_S79_29	2391	5042440	A2o6_S77_28	2391	5047958	A2a6_S78_29	2391	5039003	A2a10_S80_29	625	5043844	F1o10_S81_34	2391	5043088	F2a6_S83_30	2391	5040963	F2a10_S85_28	2391	5048108	F2o6_S82_28	2391	5041945	F2o10_S84_30	2391	5045831
aaaaagaaaaa	Ancestor_S75_29	2392	5046857	A1o10_S76_27	2392	5039836	A2o10_S79_29	2392	5042441	A2o6_S77_28	2392	5047959	A2a6_S78_29	2392	5039004	A2a10_S80_29	626	5043845	F1o10_S81_34	2392	5043089	F2a6_S83_30	2392	5040964	F2a10_S85_28	2392	5048109	F2o6_S82_28	2392	5041946	F2o10_S84_30	2392	5045832
tctac--ccct	Ancestor_S75_30	1	5047221	A1o10_S76_27	2756	5040200	A2o10_S79_30	1	5042805	A2o6_S77_29	1	5048323	A2a6_S78_29	2756	5039368	null	0	0	null	0	0	F2a6_S83_30	2756	5041328	F2a10_S85_28	2756	5048473	F2o6_S82_28	2756	5042310	F2o10_S84_31	1	5046196
-gatg--ggga	Ancestor_S75_30	2	5047222	A1o10_S76_27	2757	5040201	A2o10_S79_30	2	5042806	A2o6_S77_29	2	5048324	A2a6_S78_29	2757	5039369	null	0	0	null	0	0	F2a6_S83_30	2757	5041329	F2a10_S85_28	2757	5048474	F2o6_S82_28	2757	5042311	F2o10_S84_31	2	5046197
-caac--ccca	null	0	0	A1o10_S76_27	2759	5040203	A2o10_S79_30	4	5042808	A2o6_S77_29	4	5048326	A2a6_S78_29	2759	5039371	null	0	0	null	0	0	F2a6_S83_30	2759	5041331	F2a10_S85_28	2759	5048476	F2o6_S82_28	2759	5042313	F2o10_S84_31	4	5046199
-caac--ccca	null	0	0	A1o10_S76_27	2760	5040204	A2o10_S79_30	5	5042809	A2o6_S77_29	5	5048327	A2a6_S78_29	2760	5039372	null	0	0	null	0	0	F2a6_S83_30	2760	5041332	F2a10_S85_28	2760	5048477	F2o6_S82_28	2760	5042314	F2o10_S84_31	5	5046200
---t----c--	null	0	0	null	0	0	null	0	0	A2o6_S77_29	2320	5050642	null	0	0	null	0	0	null	0	0	null	0	0	F2a10_S85_28	2885	5048602	null	0	0	null	0	0
---c----a--	null	0	0	null	0	0	null	0	0	A2o6_S77_29	2323	5050645	null	0	0	null	0	0	null	0	0	null	0	0	F2a10_S85_28	2888	5048605	null	0	0	null	0	0
---t----c--	null	0	0	null	0	0	null	0	0	A2o6_S77_29	2324	5050646	null	0	0	null	0	0	null	0	0	null	0	0	F2a10_S85_28	2889	5048606	null	0	0	null	0	0
---a----g--	null	0	0	null	0	0	null	0	0	A2o6_S77_29	2325	5050647	null	0	0	null	0	0	null	0	0	null	0	0	F2a10_S85_28	2890	5048607	null	0	0	null	0	0
---g----t--	null	0	0	null	0	0	null	0	0	A2o6_S77_29	2329	5050651	null	0	0	null	0	0	null	0	0	null	0	0	F2a10_S85_28	2894	5048611	null	0	0	null	0	0
---a----c--	null	0	0	null	0	0	null	0	0	A2o6_S77_29	2330	5050652	null	0	0	null	0	0	null	0	0	null	0	0	F2a10_S85_28	2895	5048612	null	0	0	null	0	0
---c----t--	null	0	0	null	0	0	null	0	0	A2o6_S77_29	2331	5050653	null	0	0	null	0	0	null	0	0	null	0	0	F2a10_S85_28	2896	5048613	null	0	0	null	0	0
---t----c--	null	0	0	null	0	0	null	0	0	A2o6_S77_29	2332	5050654	null	0	0	null	0	0	null	0	0	null	0	0	F2a10_S85_28	2897	5048614	null	0	0	null	0	0
---t----c--	null	0	0	null	0	0	null	0	0	A2o6_S77_29	2335	5050657	null	0	0	null	0	0	null	0	0	null	0	0	F2a10_S85_28	2900	5048617	null	0	0	null	0	0
---t----g--	null	0	0	null	0	0	null	0	0	A2o6_S77_29	2336	5050658	null	0	0	null	0	0	null	0	0	null	0	0	F2a10_S85_28	2901	5048618	null	0	0	null	0	0
-a-------ac	null	0	0	A1o10_S76_27	3900	5041344	null	0	0	null	0	0	null	0	0	null	0	0	null	0	0	null	0	0	null	0	0	F2o6_S82_28	3900	5043454	F2o10_S84_31	1100	5047295
-g-------ga	null	0	0	A1o10_S76_27	3904	5041348	null	0	0	null	0	0	null	0	0	null	0	0	null	0	0	null	0	0	null	0	0	F2o6_S82_28	3904	5043458	F2o10_S84_31	1104	5047299
-c-------ct	null	0	0	A1o10_S76_27	3905	5041349	null	0	0	null	0	0	null	0	0	null	0	0	null	0	0	null	0	0	null	0	0	F2o6_S82_28	3905	5043459	F2o10_S84_31	1105	5047300
-a-------ag	null	0	0	A1o10_S76_27	3907	5041351	null	0	0	null	0	0	null	0	0	null	0	0	null	0	0	null	0	0	null	0	0	F2o6_S82_28	3907	5043461	F2o10_S84_31	1107	5047302
-a-------ag	null	0	0	A1o10_S76_27	3910	5041354	null	0	0	null	0	0	null	0	0	null	0	0	null	0	0	null	0	0	null	0	0	F2o6_S82_28	3910	5043464	F2o10_S84_31	1110	5047305
-c-------ct	null	0	0	A1o10_S76_27	3911	5041355	null	0	0	null	0	0	null	0	0	null	0	0	null	0	0	null	0	0	null	0	0	F2o6_S82_28	3911	5043465	F2o10_S84_31	1111	5047306
-t-------tc	null	0	0	A1o10_S76_27	3912	5041356	null	0	0	null	0	0	null	0	0	null	0	0	null	0	0	null	0	0	null	0	0	F2o6_S82_28	3912	5043466	F2o10_S84_31	1112	5047307
-a-------ag	null	0	0	A1o10_S76_27	3913	5041357	null	0	0	null	0	0	null	0	0	null	0	0	null	0	0	null	0	0	null	0	0	F2o6_S82_28	3913	5043467	F2o10_S84_31	1113	5047308
-g-------gt	null	0	0	A1o10_S76_27	3914	5041358	null	0	0	null	0	0	null	0	0	null	0	0	null	0	0	null	0	0	null	0	0	F2o6_S82_28	3914	5043468	F2o10_S84_31	1114	5047309
-g-------ga	null	0	0	A1o10_S76_27	3916	5041360	null	0	0	null	0	0	null	0	0	null	0	0	null	0	0	null	0	0	null	0	0	F2o6_S82_28	3916	5043470	F2o10_S84_31	1116	5047311
-a-------ag	null	0	0	A1o10_S76_27	3917	5041361	null	0	0	null	0	0	null	0	0	null	0	0	null	0	0	null	0	0	null	0	0	F2o6_S82_28	3917	5043471	F2o10_S84_31	1117	5047312
-t-------tc	null	0	0	A1o10_S76_27	3918	5041362	null	0	0	null	0	0	null	0	0	null	0	0	null	0	0	null	0	0	null	0	0	F2o6_S82_28	3918	5043472	F2o10_S84_31	1118	5047313
-c-------cg	null	0	0	A1o10_S76_27	3921	5041365	null	0	0	null	0	0	null	0	0	null	0	0	null	0	0	null	0	0	null	0	0	F2o6_S82_28	3921	5043475	F2o10_S84_31	1121	5047316
-a-------at	null	0	0	A1o10_S76_27	3922	5041366	null	0	0	null	0	0	null	0	0	null	0	0	null	0	0	null	0	0	null	0	0	F2o6_S82_28	3922	5043476	F2o10_S84_31	1122	5047317
-t-------tc	null	0	0	A1o10_S76_27	3925	5041369	null	0	0	null	0	0	null	0	0	null	0	0	null	0	0	null	0	0	null	0	0	F2o6_S82_28	3925	5043479	F2o10_S84_31	1125	5047320
-t-------tg	null	0	0	A1o10_S76_27	3926	5041370	null	0	0	null	0	0	null	0	0	null	0	0	null	0	0	null	0	0	null	0	0	F2o6_S82_28	3926	5043480	F2o10_S84_31	1126	5047321
-c-------ct	null	0	0	A1o10_S76_27	3927	5041371	null	0	0	null	0	0	null	0	0	null	0	0	null	0	0	null	0	0	null	0	0	F2o6_S82_28	3927	5043481	F2o10_S84_31	1127	5047322
-a-------ag	null	0	0	A1o10_S76_27	3928	5041372	null	0	0	null	0	0	null	0	0	null	0	0	null	0	0	null	0	0	null	0	0	F2o6_S82_28	3928	5043482	F2o10_S84_31	1128	5047323
-t-------ta	null	0	0	A1o10_S76_27	3929	5041373	null	0	0	null	0	0	null	0	0	null	0	0	null	0	0	null	0	0	null	0	0	F2o6_S82_28	3929	5043483	F2o10_S84_31	1129	5047324
-a-------ag	null	0	0	A1o10_S76_27	3930	5041374	null	0	0	null	0	0	null	0	0	null	0	0	null	0	0	null	0	0	null	0	0	F2o6_S82_28	3930	5043484	F2o10_S84_31	1130	5047325
-a-------at	null	0	0	A1o10_S76_27	3932	5041376	null	0	0	null	0	0	null	0	0	null	0	0	null	0	0	null	0	0	null	0	0	F2o6_S82_28	3932	5043486	F2o10_S84_31	1132	5047327
-c-------ct	null	0	0	A1o10_S76_27	3935	5041379	null	0	0	null	0	0	null	0	0	null	0	0	null	0	0	null	0	0	null	0	0	F2o6_S82_28	3935	5043489	F2o10_S84_31	1135	5047330
-g-------ga	null	0	0	A1o10_S76_27	3936	5041380	null	0	0	null	0	0	null	0	0	null	0	0	null	0	0	null	0	0	null	0	0	F2o6_S82_28	3936	5043490	F2o10_S84_31	1136	5047331
-a-------ag	null	0	0	A1o10_S76_27	3937	5041381	null	0	0	null	0	0	null	0	0	null	0	0	null	0	0	null	0	0	null	0	0	F2o6_S82_28	3937	5043491	F2o10_S84_31	1137	5047332
-g-------ga	null	0	0	A1o10_S76_27	3941	5041385	null	0	0	null	0	0	null	0	0	null	0	0	null	0	0	null	0	0	null	0	0	F2o6_S82_28	3941	5043495	F2o10_S84_31	1141	5047336
-c-------ca	null	0	0	A1o10_S76_27	3942	5041386	null	0	0	null	0	0	null	0	0	null	0	0	null	0	0	null	0	0	null	0	0	F2o6_S82_28	3942	5043496	F2o10_S84_31	1142	5047337
-a-------ag	null	0	0	A1o10_S76_27	3943	5041387	null	0	0	null	0	0	null	0	0	null	0	0	null	0	0	null	0	0	null	0	0	F2o6_S82_28	3943	5043497	F2o10_S84_31	1143	5047338
-g-------gt	null	0	0	A1o10_S76_27	3944	5041388	null	0	0	null	0	0	null	0	0	null	0	0	null	0	0	null	0	0	null	0	0	F2o6_S82_28	3944	5043498	F2o10_S84_31	1144	5047339
-a-------ac	null	0	0	A1o10_S76_27	3945	5041389	null	0	0	null	0	0	null	0	0	null	0	0	null	0	0	null	0	0	null	0	0	F2o6_S82_28	3945	5043499	F2o10_S84_31	1145	5047340
-c-------cg	null	0	0	A1o10_S76_27	3948	5041392	null	0	0	null	0	0	null	0	0	null	0	0	null	0	0	null	0	0	null	0	0	F2o6_S82_28	3948	5043502	F2o10_S84_31	1148	5047343
-t-------tc	null	0	0	A1o10_S76_27	3952	5041396	null	0	0	null	0	0	null	0	0	null	0	0	null	0	0	null	0	0	null	0	0	F2o6_S82_28	3952	5043506	F2o10_S84_31	1152	5047347
-c-------cg	null	0	0	A1o10_S76_27	3953	5041397	null	0	0	null	0	0	null	0	0	null	0	0	null	0	0	null	0	0	null	0	0	F2o6_S82_28	3953	5043507	F2o10_S84_31	1153	5047348
-c-------ca	null	0	0	A1o10_S76_27	3954	5041398	null	0	0	null	0	0	null	0	0	null	0	0	null	0	0	null	0	0	null	0	0	F2o6_S82_28	3954	5043508	F2o10_S84_31	1154	5047349
-a-------ac	null	0	0	A1o10_S76_27	3956	5041400	null	0	0	null	0	0	null	0	0	null	0	0	null	0	0	null	0	0	null	0	0	F2o6_S82_28	3956	5043510	F2o10_S84_31	1156	5047351
-a-------ag	null	0	0	A1o10_S76_27	3957	5041401	null	0	0	null	0	0	null	0	0	null	0	0	null	0	0	null	0	0	null	0	0	F2o6_S82_28	3957	5043511	F2o10_S84_31	1157	5047352
-t-------ta	null	0	0	A1o10_S76_27	3959	5041403	null	0	0	null	0	0	null	0	0	null	0	0	null	0	0	null	0	0	null	0	0	F2o6_S82_28	3959	5043513	F2o10_S84_31	1159	5047354
-g-------ga	null	0	0	A1o10_S76_27	3960	5041404	null	0	0	null	0	0	null	0	0	null	0	0	null	0	0	null	0	0	null	0	0	F2o6_S82_28	3960	5043514	F2o10_S84_31	1160	5047355
-a-------ac	null	0	0	A1o10_S76_27	3961	5041405	null	0	0	null	0	0	null	0	0	null	0	0	null	0	0	null	0	0	null	0	0	F2o6_S82_28	3961	5043515	F2o10_S84_31	1161	5047356
-g-------gc	null	0	0	A1o10_S76_27	3962	5041406	null	0	0	null	0	0	null	0	0	null	0	0	null	0	0	null	0	0	null	0	0	F2o6_S82_28	3962	5043516	F2o10_S84_31	1162	5047357
-a-------ac	null	0	0	A1o10_S76_27	3963	5041407	null	0	0	null	0	0	null	0	0	null	0	0	null	0	0	null	0	0	null	0	0	F2o6_S82_28	3963	5043517	F2o10_S84_31	1163	5047358
-c-------ct	null	0	0	A1o10_S76_27	3965	5041409	null	0	0	null	0	0	null	0	0	null	0	0	null	0	0	null	0	0	null	0	0	F2o6_S82_28	3965	5043519	F2o10_S84_31	1165	5047360
-g-------gt	null	0	0	A1o10_S76_27	3967	5041411	null	0	0	null	0	0	null	0	0	null	0	0	null	0	0	null	0	0	null	0	0	F2o6_S82_28	3967	5043521	F2o10_S84_31	1167	5047362
-t-------ta	null	0	0	A1o10_S76_27	3969	5041413	null	0	0	null	0	0	null	0	0	null	0	0	null	0	0	null	0	0	null	0	0	F2o6_S82_28	3969	5043523	F2o10_S84_31	1169	5047364
-t-------tc	null	0	0	A1o10_S76_27	3970	5041414	null	0	0	null	0	0	null	0	0	null	0	0	null	0	0	null	0	0	null	0	0	F2o6_S82_28	3970	5043524	F2o10_S84_31	1170	5047365
-c-------ca	null	0	0	A1o10_S76_27	3972	5041416	null	0	0	null	0	0	null	0	0	null	0	0	null	0	0	null	0	0	null	0	0	F2o6_S82_28	3972	5043526	F2o10_S84_31	1172	5047367
-a-------at	null	0	0	A1o10_S76_27	3974	5041418	null	0	0	null	0	0	null	0	0	null	0	0	null	0	0	null	0	0	null	0	0	F2o6_S82_28	3974	5043528	F2o10_S84_31	1174	5047369
-g-------gt	null	0	0	A1o10_S76_27	3975	5041419	null	0	0	null	0	0	null	0	0	null	0	0	null	0	0	null	0	0	null	0	0	F2o6_S82_28	3975	5043529	F2o10_S84_31	1175	5047370
-a-------ag	null	0	0	A1o10_S76_27	3976	5041420	null	0	0	null	0	0	null	0	0	null	0	0	null	0	0	null	0	0	null	0	0	F2o6_S82_28	3976	5043530	F2o10_S84_31	1176	5047371
-t-------tc	null	0	0	A1o10_S76_27	3977	5041421	null	0	0	null	0	0	null	0	0	null	0	0	null	0	0	null	0	0	null	0	0	F2o6_S82_28	3977	5043531	F2o10_S84_31	1177	5047372
-t-------tc	null	0	0	A1o10_S76_27	3978	5041422	null	0	0	null	0	0	null	0	0	null	0	0	null	0	0	null	0	0	null	0	0	F2o6_S82_28	3978	5043532	F2o10_S84_31	1178	5047373
-t-------ta	null	0	0	A1o10_S76_27	3979	5041423	null	0	0	null	0	0	null	0	0	null	0	0	null	0	0	null	0	0	null	0	0	F2o6_S82_28	3979	5043533	F2o10_S84_31	1179	5047374
-g-------gt	null	0	0	A1o10_S76_27	3980	5041424	null	0	0	null	0	0	null	0	0	null	0	0	null	0	0	null	0	0	null	0	0	F2o6_S82_28	3980	5043534	F2o10_S84_31	1180	5047375
-c-------ct	null	0	0	A1o10_S76_27	3984	5041428	null	0	0	null	0	0	null	0	0	null	0	0	null	0	0	null	0	0	null	0	0	F2o6_S82_28	3984	5043538	F2o10_S84_31	1184	5047379
-c-------ca	null	0	0	A1o10_S76_27	3986	5041430	null	0	0	null	0	0	null	0	0	null	0	0	null	0	0	null	0	0	null	0	0	F2o6_S82_28	3986	5043540	F2o10_S84_31	1186	5047381
-t-------tg	null	0	0	A1o10_S76_27	3987	5041431	null	0	0	null	0	0	null	0	0	null	0	0	null	0	0	null	0	0	null	0	0	F2o6_S82_28	3987	5043541	F2o10_S84_31	1187	5047382
-c-------ct	null	0	0	A1o10_S76_27	3989	5041433	null	0	0	null	0	0	null	0	0	null	0	0	null	0	0	null	0	0	null	0	0	F2o6_S82_28	3989	5043543	F2o10_S84_31	1189	5047384
-c-------cg	null	0	0	A1o10_S76_27	3991	5041435	null	0	0	null	0	0	null	0	0	null	0	0	null	0	0	null	0	0	null	0	0	F2o6_S82_28	3991	5043545	F2o10_S84_31	1191	5047386
-a-------ag	null	0	0	A1o10_S76_27	3992	5041436	null	0	0	null	0	0	null	0	0	null	0	0	null	0	0	null	0	0	null	0	0	F2o6_S82_28	3992	5043546	F2o10_S84_31	1192	5047387
-t-------ta	null	0	0	A1o10_S76_27	3994	5041438	null	0	0	null	0	0	null	0	0	null	0	0	null	0	0	null	0	0	null	0	0	F2o6_S82_28	3994	5043548	F2o10_S84_31	1194	5047389
-g-------gc	null	0	0	A1o10_S76_27	3995	5041439	null	0	0	null	0	0	null	0	0	null	0	0	null	0	0	null	0	0	null	0	0	F2o6_S82_28	3995	5043549	F2o10_S84_31	1195	5047390
-a-------ac	null	0	0	A1o10_S76_27	3997	5041441	null	0	0	null	0	0	null	0	0	null	0	0	null	0	0	null	0	0	null	0	0	F2o6_S82_28	3997	5043551	F2o10_S84_31	1197	5047392
-g-------gt	null	0	0	A1o10_S76_27	3998	5041442	null	0	0	null	0	0	null	0	0	null	0	0	null	0	0	null	0	0	null	0	0	F2o6_S82_28	3998	5043552	F2o10_S84_31	1198	5047393
-c-------ca	null	0	0	A1o10_S76_27	3999	5041443	null	0	0	null	0	0	null	0	0	null	0	0	null	0	0	null	0	0	null	0	0	F2o6_S82_28	3999	5043553	F2o10_S84_31	1199	5047394
-t-------tg	null	0	0	A1o10_S76_27	4000	5041444	null	0	0	null	0	0	null	0	0	null	0	0	null	0	0	null	0	0	null	0	0	F2o6_S82_28	4000	5043554	F2o10_S84_31	1200	5047395
-g-------gt	null	0	0	A1o10_S76_27	4001	5041445	null	0	0	null	0	0	null	0	0	null	0	0	null	0	0	null	0	0	null	0	0	F2o6_S82_28	4001	5043555	F2o10_S84_31	1201	5047396
-c-------cg	null	0	0	A1o10_S76_27	4002	5041446	null	0	0	null	0	0	null	0	0	null	0	0	null	0	0	null	0	0	null	0	0	F2o6_S82_28	4002	5043556	F2o10_S84_31	1202	5047397
-c-------ca	null	0	0	A1o10_S76_27	4003	5041447	null	0	0	null	0	0	null	0	0	null	0	0	null	0	0	null	0	0	null	0	0	F2o6_S82_28	4003	5043557	F2o10_S84_31	1203	5047398
-c-------cg	null	0	0	A1o10_S76_27	4004	5041448	null	0	0	null	0	0	null	0	0	null	0	0	null	0	0	null	0	0	null	0	0	F2o6_S82_28	4004	5043558	F2o10_S84_31	1204	5047399
-t-------ta	null	0	0	A1o10_S76_27	4005	5041449	null	0	0	null	0	0	null	0	0	null	0	0	null	0	0	null	0	0	null	0	0	F2o6_S82_28	4005	5043559	F2o10_S84_31	1205	5047400
-t-------tc	null	0	0	A1o10_S76_27	4009	5041453	null	0	0	null	0	0	null	0	0	null	0	0	null	0	0	null	0	0	null	0	0	F2o6_S82_28	4009	5043563	F2o10_S84_31	1209	5047404
-a-------ac	null	0	0	A1o10_S76_27	4010	5041454	null	0	0	null	0	0	null	0	0	null	0	0	null	0	0	null	0	0	null	0	0	F2o6_S82_28	4010	5043564	F2o10_S84_31	1210	5047405
-c-------ct	null	0	0	A1o10_S76_27	4011	5041455	null	0	0	null	0	0	null	0	0	null	0	0	null	0	0	null	0	0	null	0	0	F2o6_S82_28	4011	5043565	F2o10_S84_31	1211	5047406
-c-------ca	null	0	0	A1o10_S76_27	4012	5041456	null	0	0	null	0	0	null	0	0	null	0	0	null	0	0	null	0	0	null	0	0	F2o6_S82_28	4012	5043566	F2o10_S84_31	1212	5047407
-g-------gc	null	0	0	A1o10_S76_27	4013	5041457	null	0	0	null	0	0	null	0	0	null	0	0	null	0	0	null	0	0	null	0	0	F2o6_S82_28	4013	5043567	F2o10_S84_31	1213	5047408
-c-------ca	null	0	0	A1o10_S76_27	4016	5041460	null	0	0	null	0	0	null	0	0	null	0	0	null	0	0	null	0	0	null	0	0	F2o6_S82_28	4016	5043570	F2o10_S84_31	1216	5047411
-t-------tg	null	0	0	A1o10_S76_27	4018	5041462	null	0	0	null	0	0	null	0	0	null	0	0	null	0	0	null	0	0	null	0	0	F2o6_S82_28	4018	5043572	F2o10_S84_31	1218	5047413
-g-------ga	null	0	0	A1o10_S76_27	4020	5041464	null	0	0	null	0	0	null	0	0	null	0	0	null	0	0	null	0	0	null	0	0	F2o6_S82_28	4020	5043574	F2o10_S84_31	1220	5047415
-t-------tg	null	0	0	A1o10_S76_27	4021	5041465	null	0	0	null	0	0	null	0	0	null	0	0	null	0	0	null	0	0	null	0	0	F2o6_S82_28	4021	5043575	F2o10_S84_31	1221	5047416
-t-------tg	null	0	0	A1o10_S76_27	4023	5041467	null	0	0	null	0	0	null	0	0	null	0	0	null	0	0	null	0	0	null	0	0	F2o6_S82_28	4023	5043577	F2o10_S84_31	1223	5047418
-t-------ta	null	0	0	A1o10_S76_27	4024	5041468	null	0	0	null	0	0	null	0	0	null	0	0	null	0	0	null	0	0	null	0	0	F2o6_S82_28	4024	5043578	F2o10_S84_31	1224	5047419
-a-------ag	null	0	0	A1o10_S76_27	4025	5041469	null	0	0	null	0	0	null	0	0	null	0	0	null	0	0	null	0	0	null	0	0	F2o6_S82_28	4025	5043579	F2o10_S84_31	1225	5047420
-c-------cg	null	0	0	A1o10_S76_27	4026	5041470	null	0	0	null	0	0	null	0	0	null	0	0	null	0	0	null	0	0	null	0	0	F2o6_S82_28	4026	5043580	F2o10_S84_31	1226	5047421
-g-------ga	null	0	0	A1o10_S76_27	4027	5041471	null	0	0	null	0	0	null	0	0	null	0	0	null	0	0	null	0	0	null	0	0	F2o6_S82_28	4027	5043581	F2o10_S84_31	1227	5047422
-t-------ta	null	0	0	A1o10_S76_27	4028	5041472	null	0	0	null	0	0	null	0	0	null	0	0	null	0	0	null	0	0	null	0	0	F2o6_S82_28	4028	5043582	F2o10_S84_31	1228	5047423
-t-------tg	null	0	0	A1o10_S76_27	4030	5041474	null	0	0	null	0	0	null	0	0	null	0	0	null	0	0	null	0	0	null	0	0	F2o6_S82_28	4030	5043584	F2o10_S84_31	1230	5047425
-g-------gt	null	0	0	A1o10_S76_27	4031	5041475	null	0	0	null	0	0	null	0	0	null	0	0	null	0	0	null	0	0	null	0	0	F2o6_S82_28	4031	5043585	F2o10_S84_31	1231	5047426
-t-------tg	null	0	0	A1o10_S76_27	4032	5041476	null	0	0	null	0	0	null	0	0	null	0	0	null	0	0	null	0	0	null	0	0	F2o6_S82_28	4032	5043586	F2o10_S84_31	1232	5047427
-c-------cg	null	0	0	A1o10_S76_27	4035	5041479	null	0	0	null	0	0	null	0	0	null	0	0	null	0	0	null	0	0	null	0	0	F2o6_S82_28	4035	5043589	F2o10_S84_31	1235	5047430
-c-------ca	null	0	0	A1o10_S76_27	4036	5041480	null	0	0	null	0	0	null	0	0	null	0	0	null	0	0	null	0	0	null	0	0	F2o6_S82_28	4036	5043590	F2o10_S84_31	1236	5047431
-c-------ct	null	0	0	A1o10_S76_27	4037	5041481	null	0	0	null	0	0	null	0	0	null	0	0	null	0	0	null	0	0	null	0	0	F2o6_S82_28	4037	5043591	F2o10_S84_31	1237	5047432
-a-------ag	null	0	0	A1o10_S76_27	4038	5041482	null	0	0	null	0	0	null	0	0	null	0	0	null	0	0	null	0	0	null	0	0	F2o6_S82_28	4038	5043592	F2o10_S84_31	1238	5047433
-g-------gc	null	0	0	A1o10_S76_27	4040	5041484	null	0	0	null	0	0	null	0	0	null	0	0	null	0	0	null	0	0	null	0	0	F2o6_S82_28	4040	5043594	F2o10_S84_31	1240	5047435
-c-------ct	null	0	0	A1o10_S76_27	4042	5041486	null	0	0	null	0	0	null	0	0	null	0	0	null	0	0	null	0	0	null	0	0	F2o6_S82_28	4042	5043596	F2o10_S84_31	1242	5047437
-g-------gc	null	0	0	A1o10_S76_27	4043	5041487	null	0	0	null	0	0	null	0	0	null	0	0	null	0	0	null	0	0	null	0	0	F2o6_S82_28	4043	5043597	F2o10_S84_31	1243	5047438
-t-------ta	null	0	0	A1o10_S76_27	4044	5041488	null	0	0	null	0	0	null	0	0	null	0	0	null	0	0	null	0	0	null	0	0	F2o6_S82_28	4044	5043598	F2o10_S84_31	1244	5047439
-g-------gt	null	0	0	A1o10_S76_27	4047	5041491	null	0	0	null	0	0	null	0	0	null	0	0	null	0	0	null	0	0	null	0	0	F2o6_S82_28	4047	5043601	F2o10_S84_31	1247	5047442
-g-------gc	null	0	0	A1o10_S76_27	4048	5041492	null	0	0	null	0	0	null	0	0	null	0	0	null	0	0	null	0	0	null	0	0	F2o6_S82_28	4048	5043602	F2o10_S84_31	1248	5047443
-g-------ga	null	0	0	A1o10_S76_27	4049	5041493	null	0	0	null	0	0	null	0	0	null	0	0	null	0	0	null	0	0	null	0	0	F2o6_S82_28	4049	5043603	F2o10_S84_31	1249	5047444
-c-------ct	null	0	0	A1o10_S76_27	4050	5041494	null	0	0	null	0	0	null	0	0	null	0	0	null	0	0	null	0	0	null	0	0	F2o6_S82_28	4050	5043604	F2o10_S84_31	1250	5047445
-g-------ga	null	0	0	A1o10_S76_27	4052	5041496	null	0	0	null	0	0	null	0	0	null	0	0	null	0	0	null	0	0	null	0	0	F2o6_S82_28	4052	5043606	F2o10_S84_31	1252	5047447
-t-------tc	null	0	0	A1o10_S76_27	4053	5041497	null	0	0	null	0	0	null	0	0	null	0	0	null	0	0	null	0	0	null	0	0	F2o6_S82_28	4053	5043607	F2o10_S84_31	1253	5047448
-a-------ag	null	0	0	A1o10_S76_27	4055	5041499	null	0	0	null	0	0	null	0	0	null	0	0	null	0	0	null	0	0	null	0	0	F2o6_S82_28	4055	5043609	F2o10_S84_31	1255	5047450
-t-------tc	null	0	0	A1o10_S76_27	4056	5041500	null	0	0	null	0	0	null	0	0	null	0	0	null	0	0	null	0	0	null	0	0	F2o6_S82_28	4056	5043610	F2o10_S84_31	1256	5047451
-g-------gc	null	0	0	A1o10_S76_27	4057	5041501	null	0	0	null	0	0	null	0	0	null	0	0	null	0	0	null	0	0	null	0	0	F2o6_S82_28	4057	5043611	F2o10_S84_31	1257	5047452
-a-------ac	null	0	0	A1o10_S76_27	4058	5041502	null	0	0	null	0	0	null	0	0	null	0	0	null	0	0	null	0	0	null	0	0	F2o6_S82_28	4058	5043612	F2o10_S84_31	1258	5047453
-t-------ta	null	0	0	A1o10_S76_27	4061	5041505	null	0	0	null	0	0	null	0	0	null	0	0	null	0	0	null	0	0	null	0	0	F2o6_S82_28	4061	5043615	F2o10_S84_31	1261	5047456
-g-------gc	null	0	0	A1o10_S76_27	4062	5041506	null	0	0	null	0	0	null	0	0	null	0	0	null	0	0	null	0	0	null	0	0	F2o6_S82_28	4062	5043616	F2o10_S84_31	1262	5047457
-a-------ag	null	0	0	A1o10_S76_27	4063	5041507	null	0	0	null	0	0	null	0	0	null	0	0	null	0	0	null	0	0	null	0	0	F2o6_S82_28	4063	5043617	F2o10_S84_31	1263	5047458
-g-------gc	null	0	0	A1o10_S76_27	4065	5041509	null	0	0	null	0	0	null	0	0	null	0	0	null	0	0	null	0	0	null	0	0	F2o6_S82_28	4065	5043619	F2o10_S84_31	1265	5047460
-c-------ct	null	0	0	A1o10_S76_27	4067	5041511	null	0	0	null	0	0	null	0	0	null	0	0	null	0	0	null	0	0	null	0	0	F2o6_S82_28	4067	5043621	F2o10_S84_31	1267	5047462
-a-------ag	null	0	0	A1o10_S76_27	4068	5041512	null	0	0	null	0	0	null	0	0	null	0	0	null	0	0	null	0	0	null	0	0	F2o6_S82_28	4068	5043622	F2o10_S84_31	1268	5047463
-t-------tg	null	0	0	A1o10_S76_27	4069	5041513	null	0	0	null	0	0	null	0	0	null	0	0	null	0	0	null	0	0	null	0	0	F2o6_S82_28	4069	5043623	F2o10_S84_31	1269	5047464
-c-------cg	null	0	0	A1o10_S76_27	4070	5041514	null	0	0	null	0	0	null	0	0	null	0	0	null	0	0	null	0	0	null	0	0	F2o6_S82_28	4070	5043624	F2o10_S84_31	1270	5047465
-c-------ca	null	0	0	A1o10_S76_27	4073	5041517	null	0	0	null	0	0	null	0	0	null	0	0	null	0	0	null	0	0	null	0	0	F2o6_S82_28	4073	5043627	F2o10_S84_31	1273	5047468
-a-------ac	null	0	0	A1o10_S76_27	4074	5041518	null	0	0	null	0	0	null	0	0	null	0	0	null	0	0	null	0	0	null	0	0	F2o6_S82_28	4074	5043628	F2o10_S84_31	1274	5047469
-c-------ca	null	0	0	A1o10_S76_27	4075	5041519	null	0	0	null	0	0	null	0	0	null	0	0	null	0	0	null	0	0	null	0	0	F2o6_S82_28	4075	5043629	F2o10_S84_31	1275	5047470
-t-------ta	null	0	0	A1o10_S76_27	4077	5041521	null	0	0	null	0	0	null	0	0	null	0	0	null	0	0	null	0	0	null	0	0	F2o6_S82_28	4077	5043631	F2o10_S84_31	1277	5047472
-t-------tc	null	0	0	A1o10_S76_27	4078	5041522	null	0	0	null	0	0	null	0	0	null	0	0	null	0	0	null	0	0	null	0	0	F2o6_S82_28	4078	5043632	F2o10_S84_31	1278	5047473
-c-------cg	null	0	0	A1o10_S76_27	4079	5041523	null	0	0	null	0	0	null	0	0	null	0	0	null	0	0	null	0	0	null	0	0	F2o6_S82_28	4079	5043633	F2o10_S84_31	1279	5047474
-c-------ct	null	0	0	A1o10_S76_27	4080	5041524	null	0	0	null	0	0	null	0	0	null	0	0	null	0	0	null	0	0	null	0	0	F2o6_S82_28	4080	5043634	F2o10_S84_31	1280	5047475
-t-------ta	null	0	0	A1o10_S76_27	4081	5041525	null	0	0	null	0	0	null	0	0	null	0	0	null	0	0	null	0	0	null	0	0	F2o6_S82_28	4081	5043635	F2o10_S84_31	1281	5047476
-c-------ca	null	0	0	A1o10_S76_27	4082	5041526	null	0	0	null	0	0	null	0	0	null	0	0	null	0	0	null	0	0	null	0	0	F2o6_S82_28	4082	5043636	F2o10_S84_31	1282	5047477
-c-------ca	null	0	0	A1o10_S76_27	4084	5041528	null	0	0	null	0	0	null	0	0	null	0	0	null	0	0	null	0	0	null	0	0	F2o6_S82_28	4084	5043638	F2o10_S84_31	1284	5047479
-t-------tc	null	0	0	A1o10_S76_27	4085	5041529	null	0	0	null	0	0	null	0	0	null	0	0	null	0	0	null	0	0	null	0	0	F2o6_S82_28	4085	5043639	F2o10_S84_31	1285	5047480
-c-------ca	null	0	0	A1o10_S76_27	4087	5041531	null	0	0	null	0	0	null	0	0	null	0	0	null	0	0	null	0	0	null	0	0	F2o6_S82_28	4087	5043641	F2o10_S84_31	1287	5047482
-t-------tg	null	0	0	A1o10_S76_27	4089	5041533	null	0	0	null	0	0	null	0	0	null	0	0	null	0	0	null	0	0	null	0	0	F2o6_S82_28	4089	5043643	F2o10_S84_31	1289	5047484
-g-------gc	null	0	0	A1o10_S76_27	4092	5041536	null	0	0	null	0	0	null	0	0	null	0	0	null	0	0	null	0	0	null	0	0	F2o6_S82_28	4092	5043646	F2o10_S84_31	1292	5047487
-t-------tg	null	0	0	A1o10_S76_27	4093	5041537	null	0	0	null	0	0	null	0	0	null	0	0	null	0	0	null	0	0	null	0	0	F2o6_S82_28	4093	5043647	F2o10_S84_31	1293	5047488
-a-------ag	null	0	0	A1o10_S76_27	4094	5041538	null	0	0	null	0	0	null	0	0	null	0	0	null	0	0	null	0	0	null	0	0	F2o6_S82_28	4094	5043648	F2o10_S84_31	1294	5047489
-g-------gt	null	0	0	A1o10_S76_27	4095	5041539	null	0	0	null	0	0	null	0	0	null	0	0	null	0	0	null	0	0	null	0	0	F2o6_S82_28	4095	5043649	F2o10_S84_31	1295	5047490
-g-------ga	null	0	0	A1o10_S76_27	4096	5041540	null	0	0	null	0	0	null	0	0	null	0	0	null	0	0	null	0	0	null	0	0	F2o6_S82_28	4096	5043650	F2o10_S84_31	1296	5047491
-t-------ta	null	0	0	A1o10_S76_27	4100	5041544	null	0	0	null	0	0	null	0	0	null	0	0	null	0	0	null	0	0	null	0	0	F2o6_S82_28	4100	5043654	F2o10_S84_31	1300	5047495
-c-------cg	null	0	0	A1o10_S76_27	4101	5041545	null	0	0	null	0	0	null	0	0	null	0	0	null	0	0	null	0	0	null	0	0	F2o6_S82_28	4101	5043655	F2o10_S84_31	1301	5047496
-t-------tg	null	0	0	A1o10_S76_27	4102	5041546	null	0	0	null	0	0	null	0	0	null	0	0	null	0	0	null	0	0	null	0	0	F2o6_S82_28	4102	5043656	F2o10_S84_31	1302	5047497
-c-------cg	null	0	0	A1o10_S76_27	4103	5041547	null	0	0	null	0	0	null	0	0	null	0	0	null	0	0	null	0	0	null	0	0	F2o6_S82_28	4103	5043657	F2o10_S84_31	1303	5047498
-a-------ac	null	0	0	A1o10_S76_27	4104	5041548	null	0	0	null	0	0	null	0	0	null	0	0	null	0	0	null	0	0	null	0	0	F2o6_S82_28	4104	5043658	F2o10_S84_31	1304	5047499
-c-------ca	null	0	0	A1o10_S76_27	4105	5041549	null	0	0	null	0	0	null	0	0	null	0	0	null	0	0	null	0	0	null	0	0	F2o6_S82_28	4105	5043659	F2o10_S84_31	1305	5047500
-t-------tg	null	0	0	A1o10_S76_27	4106	5041550	null	0	0	null	0	0	null	0	0	null	0	0	null	0	0	null	0	0	null	0	0	F2o6_S82_28	4106	5043660	F2o10_S84_31	1306	5047501
-a-------ac	null	0	0	A1o10_S76_27	4107	5041551	null	0	0	null	0	0	null	0	0	null	0	0	null	0	0	null	0	0	null	0	0	F2o6_S82_28	4107	5043661	F2o10_S84_31	1307	5047502
-g-------gt	null	0	0	A1o10_S76_27	4108	5041552	null	0	0	null	0	0	null	0	0	null	0	0	null	0	0	null	0	0	null	0	0	F2o6_S82_28	4108	5043662	F2o10_S84_31	1308	5047503
-g-------gc	null	0	0	A1o10_S76_27	4110	5041554	null	0	0	null	0	0	null	0	0	null	0	0	null	0	0	null	0	0	null	0	0	F2o6_S82_28	4110	5043664	F2o10_S84_31	1310	5047505
-t-------ta	null	0	0	A1o10_S76_27	4111	5041555	null	0	0	null	0	0	null	0	0	null	0	0	null	0	0	null	0	0	null	0	0	F2o6_S82_28	4111	5043665	F2o10_S84_31	1311	5047506
-c-------ct	null	0	0	A1o10_S76_27	4113	5041557	null	0	0	null	0	0	null	0	0	null	0	0	null	0	0	null	0	0	null	0	0	F2o6_S82_28	4113	5043667	F2o10_S84_31	1313	5047508
-c-------cg	null	0	0	A1o10_S76_27	4114	5041558	null	0	0	null	0	0	null	0	0	null	0	0	null	0	0	null	0	0	null	0	0	F2o6_S82_28	4114	5043668	F2o10_S84_31	1314	5047509
-a-------ag	null	0	0	A1o10_S76_27	4116	5041560	null	0	0	null	0	0	null	0	0	null	0	0	null	0	0	null	0	0	null	0	0	F2o6_S82_28	4116	5043670	F2o10_S84_31	1316	5047511
-c-------ca	null	0	0	A1o10_S76_27	4118	5041562	null	0	0	null	0	0	null	0	0	null	0	0	null	0	0	null	0	0	null	0	0	F2o6_S82_28	4118	5043672	F2o10_S84_31	1318	5047513
-t-------tg	null	0	0	A1o10_S76_27	4119	5041563	null	0	0	null	0	0	null	0	0	null	0	0	null	0	0	null	0	0	null	0	0	F2o6_S82_28	4119	5043673	F2o10_S84_31	1319	5047514
-a-------ag	null	0	0	A1o10_S76_27	4121	5041565	null	0	0	null	0	0	null	0	0	null	0	0	null	0	0	null	0	0	null	0	0	F2o6_S82_28	4121	5043675	F2o10_S84_31	1321	5047516
-a-------ac	null	0	0	A1o10_S76_27	4125	5041569	null	0	0	null	0	0	null	0	0	null	0	0	null	0	0	null	0	0	null	0	0	F2o6_S82_28	4125	5043679	F2o10_S84_31	1325	5047520
-t-------ta	null	0	0	A1o10_S76_27	4126	5041570	null	0	0	null	0	0	null	0	0	null	0	0	null	0	0	null	0	0	null	0	0	F2o6_S82_28	4126	5043680	F2o10_S84_31	1326	5047521
-g-------ga	null	0	0	A1o10_S76_27	4127	5041571	null	0	0	null	0	0	null	0	0	null	0	0	null	0	0	null	0	0	null	0	0	F2o6_S82_28	4127	5043681	F2o10_S84_31	1327	5047522
-g-------ga	null	0	0	A1o10_S76_27	4128	5041572	null	0	0	null	0	0	null	0	0	null	0	0	null	0	0	null	0	0	null	0	0	F2o6_S82_28	4128	5043682	F2o10_S84_31	1328	5047523
-c-------ct	null	0	0	A1o10_S76_27	4129	5041573	null	0	0	null	0	0	null	0	0	null	0	0	null	0	0	null	0	0	null	0	0	F2o6_S82_28	4129	5043683	F2o10_S84_31	1329	5047524
-a-------ac	null	0	0	A1o10_S76_27	4130	5041574	null	0	0	null	0	0	null	0	0	null	0	0	null	0	0	null	0	0	null	0	0	F2o6_S82_28	4130	5043684	F2o10_S84_31	1330	5047525
-a-------at	null	0	0	A1o10_S76_27	4131	5041575	null	0	0	null	0	0	null	0	0	null	0	0	null	0	0	null	0	0	null	0	0	F2o6_S82_28	4131	5043685	F2o10_S84_31	1331	5047526
-t-------tg	null	0	0	A1o10_S76_27	4133	5041577	null	0	0	null	0	0	null	0	0	null	0	0	null	0	0	null	0	0	null	0	0	F2o6_S82_28	4133	5043687	F2o10_S84_31	1333	5047528
-g-------ga	null	0	0	A1o10_S76_27	4135	5041579	null	0	0	null	0	0	null	0	0	null	0	0	null	0	0	null	0	0	null	0	0	F2o6_S82_28	4135	5043689	F2o10_S84_31	1335	5047530
-t-------ta	null	0	0	A1o10_S76_27	4136	5041580	null	0	0	null	0	0	null	0	0	null	0	0	null	0	0	null	0	0	null	0	0	F2o6_S82_28	4136	5043690	F2o10_S84_31	1336	5047531
-a-------ac	null	0	0	A1o10_S76_27	4138	5041582	null	0	0	null	0	0	null	0	0	null	0	0	null	0	0	null	0	0	null	0	0	F2o6_S82_28	4138	5043692	F2o10_S84_31	1338	5047533
-a-------ag	null	0	0	A1o10_S76_27	4140	5041584	null	0	0	null	0	0	null	0	0	null	0	0	null	0	0	null	0	0	null	0	0	F2o6_S82_28	4140	5043694	F2o10_S84_31	1340	5047535
-g-------gt	null	0	0	A1o10_S76_27	4142	5041586	null	0	0	null	0	0	null	0	0	null	0	0	null	0	0	null	0	0	null	0	0	F2o6_S82_28	4142	5043696	F2o10_S84_31	1342	5047537
-g-------gc	null	0	0	A1o10_S76_27	4143	5041587	null	0	0	null	0	0	null	0	0	null	0	0	null	0	0	null	0	0	null	0	0	F2o6_S82_28	4143	5043697	F2o10_S84_31	1343	5047538
-g-------gt	null	0	0	A1o10_S76_27	4144	5041588	null	0	0	null	0	0	null	0	0	null	0	0	null	0	0	null	0	0	null	0	0	F2o6_S82_28	4144	5043698	F2o10_S84_31	1344	5047539
-t-------tc	null	0	0	A1o10_S76_27	4145	5041589	null	0	0	null	0	0	null	0	0	null	0	0	null	0	0	null	0	0	null	0	0	F2o6_S82_28	4145	5043699	F2o10_S84_31	1345	5047540
-t-------ta	null	0	0	A1o10_S76_27	4146	5041590	null	0	0	null	0	0	null	0	0	null	0	0	null	0	0	null	0	0	null	0	0	F2o6_S82_28	4146	5043700	F2o10_S84_31	1346	5047541
-c-------ct	null	0	0	A1o10_S76_27	4148	5041592	null	0	0	null	0	0	null	0	0	null	0	0	null	0	0	null	0	0	null	0	0	F2o6_S82_28	4148	5043702	F2o10_S84_31	1348	5047543
-g-------gt	null	0	0	A1o10_S76_27	4149	5041593	null	0	0	null	0	0	null	0	0	null	0	0	null	0	0	null	0	0	null	0	0	F2o6_S82_28	4149	5043703	F2o10_S84_31	1349	5047544
-t-------tg	null	0	0	A1o10_S76_27	4151	5041595	null	0	0	null	0	0	null	0	0	null	0	0	null	0	0	null	0	0	null	0	0	F2o6_S82_28	4151	5043705	F2o10_S84_31	1351	5047546
-c-------cg	null	0	0	A1o10_S76_27	4152	5041596	null	0	0	null	0	0	null	0	0	null	0	0	null	0	0	null	0	0	null	0	0	F2o6_S82_28	4152	5043706	F2o10_S84_31	1352	5047547
-g-------ga	null	0	0	A1o10_S76_27	4153	5041597	null	0	0	null	0	0	null	0	0	null	0	0	null	0	0	null	0	0	null	0	0	F2o6_S82_28	4153	5043707	F2o10_S84_31	1353	5047548
-c-------cg	null	0	0	A1o10_S76_27	4157	5041601	null	0	0	null	0	0	null	0	0	null	0	0	null	0	0	null	0	0	null	0	0	F2o6_S82_28	4157	5043711	F2o10_S84_31	1357	5047552
-g-------gt	null	0	0	A1o10_S76_27	4160	5041604	null	0	0	null	0	0	null	0	0	null	0	0	null	0	0	null	0	0	null	0	0	F2o6_S82_28	4160	5043714	F2o10_S84_31	1360	5047555
-a-------ac	null	0	0	A1o10_S76_27	4161	5041605	null	0	0	null	0	0	null	0	0	null	0	0	null	0	0	null	0	0	null	0	0	F2o6_S82_28	4161	5043715	F2o10_S84_31	1361	5047556
-c-------ct	null	0	0	A1o10_S76_27	4162	5041606	null	0	0	null	0	0	null	0	0	null	0	0	null	0	0	null	0	0	null	0	0	F2o6_S82_28	4162	5043716	F2o10_S84_31	1362	5047557
-t-------tg	null	0	0	A1o10_S76_27	4163	5041607	null	0	0	null	0	0	null	0	0	null	0	0	null	0	0	null	0	0	null	0	0	F2o6_S82_28	4163	5043717	F2o10_S84_31	1363	5047558
-t-------tc	null	0	0	A1o10_S76_27	4164	5041608	null	0	0	null	0	0	null	0	0	null	0	0	null	0	0	null	0	0	null	0	0	F2o6_S82_28	4164	5043718	F2o10_S84_31	1364	5047559
-c-------ct	null	0	0	A1o10_S76_27	4168	5041612	null	0	0	null	0	0	null	0	0	null	0	0	null	0	0	null	0	0	null	0	0	F2o6_S82_28	4168	5043722	F2o10_S84_31	1368	5047563
-t-------tc	null	0	0	A1o10_S76_27	4169	5041613	null	0	0	null	0	0	null	0	0	null	0	0	null	0	0	null	0	0	null	0	0	F2o6_S82_28	4169	5043723	F2o10_S84_31	1369	5047564
-a-------ag	null	0	0	A1o10_S76_27	4170	5041614	null	0	0	null	0	0	null	0	0	null	0	0	null	0	0	null	0	0	null	0	0	F2o6_S82_28	4170	5043724	F2o10_S84_31	1370	5047565
-a-------at	null	0	0	A1o10_S76_27	4173	5041617	null	0	0	null	0	0	null	0	0	null	0	0	null	0	0	null	0	0	null	0	0	F2o6_S82_28	4173	5043727	F2o10_S84_31	1373	5047568
-c-------ct	null	0	0	A1o10_S76_27	4175	5041619	null	0	0	null	0	0	null	0	0	null	0	0	null	0	0	null	0	0	null	0	0	F2o6_S82_28	4175	5043729	F2o10_S84_31	1375	5047570
-t-------ta	null	0	0	A1o10_S76_27	4176	5041620	null	0	0	null	0	0	null	0	0	null	0	0	null	0	0	null	0	0	null	0	0	F2o6_S82_28	4176	5043730	F2o10_S84_31	1376	5047571
-c-------ct	null	0	0	A1o10_S76_27	4177	5041621	null	0	0	null	0	0	null	0	0	null	0	0	null	0	0	null	0	0	null	0	0	F2o6_S82_28	4177	5043731	F2o10_S84_31	1377	5047572
-a-------ag	null	0	0	A1o10_S76_27	4178	5041622	null	0	0	null	0	0	null	0	0	null	0	0	null	0	0	null	0	0	null	0	0	F2o6_S82_28	4178	5043732	F2o10_S84_31	1378	5047573
-c-------ca	null	0	0	A1o10_S76_27	4179	5041623	null	0	0	null	0	0	null	0	0	null	0	0	null	0	0	null	0	0	null	0	0	F2o6_S82_28	4179	5043733	F2o10_S84_31	1379	5047574
-g-------ga	null	0	0	A1o10_S76_27	4180	5041624	null	0	0	null	0	0	null	0	0	null	0	0	null	0	0	null	0	0	null	0	0	F2o6_S82_28	4180	5043734	F2o10_S84_31	1380	5047575
-a-------at	null	0	0	A1o10_S76_27	4183	5041627	null	0	0	null	0	0	null	0	0	null	0	0	null	0	0	null	0	0	null	0	0	F2o6_S82_28	4183	5043737	F2o10_S84_31	1383	5047578
-c-------cg	null	0	0	A1o10_S76_27	4184	5041628	null	0	0	null	0	0	null	0	0	null	0	0	null	0	0	null	0	0	null	0	0	F2o6_S82_28	4184	5043738	F2o10_S84_31	1384	5047579
-g-------ga	null	0	0	A1o10_S76_27	4187	5041631	null	0	0	null	0	0	null	0	0	null	0	0	null	0	0	null	0	0	null	0	0	F2o6_S82_28	4187	5043741	F2o10_S84_31	1387	5047582
-c-------ct	null	0	0	A1o10_S76_27	4188	5041632	null	0	0	null	0	0	null	0	0	null	0	0	null	0	0	null	0	0	null	0	0	F2o6_S82_28	4188	5043742	F2o10_S84_31	1388	5047583
-t-------tc	null	0	0	A1o10_S76_27	4189	5041633	null	0	0	null	0	0	null	0	0	null	0	0	null	0	0	null	0	0	null	0	0	F2o6_S82_28	4189	5043743	F2o10_S84_31	1389	5047584
-a-------ac	null	0	0	A1o10_S76_27	4191	5041635	null	0	0	null	0	0	null	0	0	null	0	0	null	0	0	null	0	0	null	0	0	F2o6_S82_28	4191	5043745	F2o10_S84_31	1391	5047586
-c-------ct	null	0	0	A1o10_S76_27	4192	5041636	null	0	0	null	0	0	null	0	0	null	0	0	null	0	0	null	0	0	null	0	0	F2o6_S82_28	4192	5043746	F2o10_S84_31	1392	5047587
-g-------ga	null	0	0	A1o10_S76_27	4193	5041637	null	0	0	null	0	0	null	0	0	null	0	0	null	0	0	null	0	0	null	0	0	F2o6_S82_28	4193	5043747	F2o10_S84_31	1393	5047588
-a-------ag	null	0	0	A1o10_S76_27	4194	5041638	null	0	0	null	0	0	null	0	0	null	0	0	null	0	0	null	0	0	null	0	0	F2o6_S82_28	4194	5043748	F2o10_S84_31	1394	5047589
-c-------ct	null	0	0	A1o10_S76_27	4195	5041639	null	0	0	null	0	0	null	0	0	null	0	0	null	0	0	null	0	0	null	0	0	F2o6_S82_28	4195	5043749	F2o10_S84_31	1395	5047590
-c-------ct	null	0	0	A1o10_S76_27	4198	5041642	null	0	0	null	0	0	null	0	0	null	0	0	null	0	0	null	0	0	null	0	0	F2o6_S82_28	4198	5043752	F2o10_S84_31	1398	5047593
-a-------ag	null	0	0	A1o10_S76_27	4200	5041644	null	0	0	null	0	0	null	0	0	null	0	0	null	0	0	null	0	0	null	0	0	F2o6_S82_28	4200	5043754	F2o10_S84_31	1400	5047595
-t-------tc	null	0	0	A1o10_S76_27	4201	5041645	null	0	0	null	0	0	null	0	0	null	0	0	null	0	0	null	0	0	null	0	0	F2o6_S82_28	4201	5043755	F2o10_S84_31	1401	5047596
-g-------gt	null	0	0	A1o10_S76_27	4205	5041649	null	0	0	null	0	0	null	0	0	null	0	0	null	0	0	null	0	0	null	0	0	F2o6_S82_28	4205	5043759	F2o10_S84_31	1405	5047600
t----a-t---	Ancestor_S75_22	29690	4959658	null	0	0	null	0	0	null	0	0	null	0	0	A2a10_S80_18	49518	4916205	null	0	0	F2a6_S83_22	29776	4934132	null	0	0	null	0	0	null	0	0
-------ac--	null	0	0	null	0	0	null	0	0	null	0	0	null	0	0	null	0	0	null	0	0	F2a6_S83_29	664	5034615	F2a10_S85_4	477466	2211767	null	0	0	null	0	0
-------gc--	null	0	0	null	0	0	null	0	0	null	0	0	null	0	0	null	0	0	null	0	0	F2a6_S83_29	703	5034654	F2a10_S85_4	477505	2211806	null	0	0	null	0	0
----g-t----	null	0	0	null	0	0	null	0	0	null	0	0	A2a6_S78_29	2777	5039389	null	0	0	F1o10_S81_36	1	5045980	null	0	0	null	0	0	null	0	0	null	0	0
----a-g----	null	0	0	null	0	0	null	0	0	null	0	0	A2a6_S78_29	2776	5039388	null	0	0	F1o10_S81_36	2	5045981	null	0	0	null	0	0	null	0	0	null	0	0
-ag---a--aa	null	0	0	A1o10_S76_31	1	5051069	A2o10_S79_33	1	5049671	null	0	0	null	0	0	null	0	0	F1o10_S81_38	1	5049780	null	0	0	null	0	0	F2o6_S82_31	1	5050337	F2o10_S84_33	1	5050559
-ta---t--tt	null	0	0	A1o10_S76_31	2	5051070	A2o10_S79_33	2	5049672	null	0	0	null	0	0	null	0	0	F1o10_S81_38	2	5049781	null	0	0	null	0	0	F2o6_S82_31	2	5050338	F2o10_S84_33	2	5050560
-at---a--aa	null	0	0	A1o10_S76_31	5	5051073	A2o10_S79_33	5	5049675	null	0	0	null	0	0	null	0	0	F1o10_S81_38	5	5049784	null	0	0	null	0	0	F2o6_S82_31	5	5050341	F2o10_S84_33	5	5050563
-ta---t--tt	null	0	0	A1o10_S76_31	6	5051074	A2o10_S79_33	6	5049676	null	0	0	null	0	0	null	0	0	F1o10_S81_38	6	5049785	null	0	0	null	0	0	F2o6_S82_31	6	5050342	F2o10_S84_33	6	5050564
-ag---a--aa	null	0	0	A1o10_S76_31	9	5051077	A2o10_S79_33	9	5049679	null	0	0	null	0	0	null	0	0	F1o10_S81_38	9	5049788	null	0	0	null	0	0	F2o6_S82_31	9	5050345	F2o10_S84_33	9	5050567
-at---a--aa	null	0	0	A1o10_S76_31	11	5051079	A2o10_S79_33	11	5049681	null	0	0	null	0	0	null	0	0	F1o10_S81_38	11	5049790	null	0	0	null	0	0	F2o6_S82_31	11	5050347	F2o10_S84_33	11	5050569
----a-g----	null	0	0	null	0	0	null	0	0	null	0	0	A2a6_S78_4	68138	1800829	null	0	0	F1o10_S81_17	79664	4418095	null	0	0	null	0	0	null	0	0	null	0	0
----c-g----	null	0	0	null	0	0	null	0	0	null	0	0	A2a6_S78_4	68144	1800835	null	0	0	F1o10_S81_17	79670	4418101	null	0	0	null	0	0	null	0	0	null	0	0
----a-t----	null	0	0	null	0	0	null	0	0	null	0	0	A2a6_S78_4	68146	1800837	null	0	0	F1o10_S81_17	79672	4418103	null	0	0	null	0	0	null	0	0	null	0	0
