# Supplementary material for: Parallel evolution of alternate morphotypes of Chryseobacterium gleum during experimental evolution with Caenorhabditis elegans
Source: FEMS Microbiol Ecol. 2024 Mar 28;100(5):fiae039. doi: 10.1093/femsec/fiae039 (PMC11004935; doi:10.1093/femsec/fiae039)
Supplement: fiae039_Supplemental_Files [file fiae039_supplemental_files.zip › supp data Table_S3_Diameter_Regression.xlsx]

## Sheet: Sheet1
Model: Diameter ~ ln(time) + Peptone + Morph + Community
	Estimate	Std. Error	t value	Pr(>|t|)	Summary
(Intercept)	-2.99235	0.10239	-29.224	<2E-16***
logtime	1.11577	0.02742	40.692	<2E-16***
Peptone1	0.29423	0.03491	8.427	<2E-16***
Peptone4	0.17308	0.03491	4.957	9E-7***
MorphOriginal	1.49236	0.03147	47.419	<2E-16***
CommunityA2	0.20868	0.04411	4.731	2.71E-6***
CommunityF2	0.39038	0.04272	9.137	<2E-16***
df					408
RSE					0.336
Multiple R2					0.855
Adjusted R2					0.855
Model: slope ~ log(time) + Peptone + Morph + Community
	Estimate	Std. Error	t value	Pr(>|t|)	Summary
(Intercept)	0.115474	0.0092491	12.485	<2E-16***
logtime	-0.028842	0.0025929	-11.123	<2E-16***
Peptone1	0.0072421	0.0027186	2.664	0.00797**
Peptone4	-0.0008166	0.0027186	-0.3	0.764
MorphOriginal	0.0395578	0.0022805	17.346	<2E-16***
CommunityF2	0.0067697	0.0022564	3	0.00283**
df					507
RSE					0.02514
Multiple R2					0.462
Adjusted R2					0.4567
Model: slope ~ ln(time) + Peptone + Community, Original Morphs
	Estimate	Std. Error	t value	Pr(>|t|)	Summary
(Intercept)	0.203932	0.013169	15.486	<2E-16***
logtime	-0.04438	0.003744	-11.854	<2E-16***
Peptone1	0.010367	0.004045	2.563	0.011*
Peptone4	-0.001329	0.004045	-0.329	0.743
CommunityF2	0.01431	0.003319	4.312	2.21E-05***
df					292
RSE					0.028
Multiple R2					0.3622
Adjusted R2					0.3535
Model: slope ~ ln(time) + Peptone + Community, Alternate Morphs
	Estimate	Std. Error	t value	Pr(>|t|)	Summary
(Intercept)	0.0385123	0.0077291	4.983	1.3E-06***
logtime	-0.0040355	0.0021941	-1.839	0.067.
Peptone1	0.0029461	0.0022002	1.339	0.182
Peptone4	-0.0001116	0.0022002	-0.051	0.960
CommunityF2	-0.0042646	0.0018565	-2.297	0.023*
df					211
RSE					0.0132
Multiple R2					0.0515
Adjusted R2					0.03352
